# Supplementary material for: Identification and characterization of structural variants related to meat quality in pigs using chromosome-level genome assemblies
Source: BMC Genomics. 2024 Mar 21;25:299. doi: 10.1186/s12864-024-10225-1 (PMC10956321; doi:10.1186/s12864-024-10225-1)
Supplement: Supplementary file 2 — Additional file 2. Supplemental Tables S1-S10 [file 12864_2024_10225_MOESM2_ESM.xlsx]

## Sheet: Table S1
	Table S1. The DNA sequencing data used in this study
	Breed	Assession	The number of samples
	Nanchukmacdon	PRJNA670579	10
	Duroc	PRJNA260763	6
	Landrace	PRJNA260763	13

## Sheet: Table S2
	Table S2. The RNA sequencing data used in this study
	Tissue	Breed	Accession number	Age
	Liver	Nanchukmacdon	SRR14752121	Adult (26 months)
	Liver	Nanchukmacdon	SRR14752122	Adult (26 months)
	Liver	Nanchukmacdon	SRR14752123	Adult (26 months)
	Liver	Nanchukmacdon	SRR14752124	Adult (26 months)
	Liver	Nanchukmacdon	SRR14752125	Adult (26 months)
	Liver	Duroc	SRR5801704	Adult
	Liver	Duroc	SRR5801705	Adult
	Liver	Duroc	ERR789430	Adult
	Liver	Landrace	SRR7800930	Adult
	Liver	Landrace	SRR7800931	Adult
	Liver	Landrace	SRR7800932	Adult
	Liver	Landrace	SRR7800933	Adult
	Muscle	Nanchukmacdon	SRR12875341	Adult (26 months)
	Muscle	Nanchukmacdon	SRR12875342	Adult (26 months)
	Muscle	Nanchukmacdon	SRR12875343	Adult (26 months)
	Muscle	Nanchukmacdon	SRR12875344	Adult (26 months)
	Muscle	Nanchukmacdon	SRR12875345	Adult (26 months)
	Muscle	Duroc	SRR5802567	Adult
	Muscle	Duroc	SRR5802568	Adult
	Muscle	Duroc	SRR5802569	Adult
	Muscle	Duroc	SRR5802570	Adult
	Muscle	Landrace	SRR7778970	Adult (6 months)
	Muscle	Landrace	SRR7778969	Adult (6 months)
	Muscle	Landrace	SRR7778968	Adult (6 months)
	Muscle	Landrace	SRR7778967	Adult (6 months)
	Muscle	Landrace	SRR7778966	Adult (6 months)
	Muscle	Landrace	SRR7778965	Adult (6 months)
	Muscle	Landrace	SRR7778964	Adult (6 months)
	Muscle	Landrace	SRR7778963	Adult (6 months)
	Adipose	Nanchukmacdon	SRR14752126	Adult (26 months)
	Adipose	Nanchukmacdon	SRR14752127	Adult (26 months)
	Adipose	Nanchukmacdon	SRR14752128	Adult (26 months)
	Adipose	Nanchukmacdon	SRR14752129	Adult (26 months)
	Adipose	Nanchukmacdon	SRR14752130	Adult (26 months)
	Adipose	Duroc	SRR5803856	Adult
	Adipose	Duroc	SRR5803857	Adult
	Adipose	Duroc	SRR5803858	Adult
	Adipose	Duroc	SRR5803859	Adult
	Adipose	Landrace	SRR7770491	Adult (179 days)
	Adipose	Landrace	SRR7770492	Adult (179 days)
	Adipose	Landrace	SRR7770493	Adult (177 days)
	Adipose	Landrace	SRR7770494	Adult (173 days)
	Adipose	Landrace	SRR7770495	Adult (161 days)
	Adipose	Landrace	SRR7770496	Adult (161 days)

## Sheet: Table S3
	Table S3. Reference genes and exons close to brekapoint regions against Duroc breeds
	Gene or Exon Name	Gene or Exon ID	Transcript ID	variants_impact_MODIFIER	variants_effect_3_prime_UTR_variant	variants_effect_downstream_gene_variant	variants_effect_exon_region	variants_effect_intron_variant	variants_effect_non_coding_transcript_variant	variants_effect_splice_acceptor_variant	variants_effect_splice_donor_variant	variants_effect_splice_region_variant	variants_effect_upstream_gene_variant
	LOC100512905	ENSSSCG00000003227	ENSSSCT00000003586	2	0	2	0	0	0	0	0	0	0
	LOC100512905	ENSSSCG00000003227	ENSSSCT00000057568	4	0	2	0	0	2	0	0	0	0
	gene:ENSSSCG00000030433	ENSSSCG00000030433	ENSSSCT00000023242	6	0	2	0	0	2	0	0	0	2
	gene:ENSSSCG00000030433	ENSSSCG00000030433	ENSSSCT00000028171	6	0	2	0	0	2	0	0	0	2
	gene:ENSSSCG00000034920	ENSSSCG00000034920	ENSSSCT00000035860	4	0	0	0	0	2	0	0	0	2
	R-SSC-6798695	ENSSSCG00000035226	ENSSSCT00000042095	4	0	0	0	0	2	0	0	0	2
	R-SSC-6798695	ENSSSCG00000035226	ENSSSCT00000049814	4	0	0	0	0	2	0	0	0	2
	gene:ENSSSCG00000036017	ENSSSCG00000036017	ENSSSCT00000078166	6	0	2	0	0	2	0	0	0	2
	LOC110261043	ENSSSCG00000038043	ENSSSCT00000070400	2	0	2	0	0	0	0	0	0	0
	ENSSSCE00000256145	ENSSSCE00000256145	ENSSSCT00000035860	6	2	2	2	2	0	2	0	4	0
	ENSSSCE00000295946	ENSSSCE00000295946	ENSSSCT00000070400	2	0	0	0	0	0	0	0	0	2
	ENSSSCE00000336536	ENSSSCE00000336536	ENSSSCT00000057568	6	2	2	2	0	0	0	0	2	0
	ENSSSCE00000391794	ENSSSCE00000391794	ENSSSCT00000023242	12	0	2	8	2	0	2	2	8	2
	ENSSSCE00000393046	ENSSSCE00000393046	ENSSSCT00000073849	10	0	2	6	2	0	2	2	6	2
	ENSSSCE00000406041	ENSSSCE00000406041	ENSSSCT00000042095	4	0	2	2	2	0	2	0	2	0
	ENSSSCE00000408963	ENSSSCE00000408963	ENSSSCT00000028171	12	0	2	8	2	0	2	2	8	2
	ENSSSCE00000433154	ENSSSCE00000433154	ENSSSCT00000049814	6	0	2	4	2	0	2	2	4	0
	ENSSSCE00000471103	ENSSSCE00000471103	ENSSSCT00000003586	2	0	2	0	0	0	0	0	0	0
	ENSSSCE00000475168	ENSSSCE00000475168	ENSSSCT00000078166	16	2	2	10	2	0	2	2	12	2

## Sheet: Table S4
	Table S4. Nanchumacdon genes overlapped to brekapoint regions against Meishan breeds
	Gene Name	Gene ID	Related reference gene	Transcript ID	variants_impact_MODIFIER	variants_effect_3_prime_UTR_variant	variants_effect_5_prime_UTR_variant	variants_effect_downstream_gene_variant	variants_effect_exon_region	variants_effect_intron_variant	variants_effect_splice_acceptor_variant	variants_effect_splice_donor_variant	variants_effect_splice_region_variant	variants_effect_upstream_gene_variant
	EVM%20prediction%20chr10.183	evm.TU.chr10.183	-	evm.model.chr10.183	8	0	0	2	4	2	2	2	4	2
	EVM%20prediction%20chr2.1001	evm.TU.chr2.1001	-	evm.model.chr2.1001	6	0	0	2	2	0	0	0	2	2
	EVM%20prediction%20chr2.1002	evm.TU.chr2.1002	-	evm.model.chr2.1002	6	0	0	2	2	0	0	0	2	2
	EVM%20prediction%20chr2.1003	evm.TU.chr2.1003	-	evm.model.chr2.1003	18	2	6	2	6	2	2	2	8	2
	EVM%20prediction%20chr2.1003	evm.TU.chr2.1003	-	evm.model.chr2.1003.1.60786a9a	18	2	6	2	6	2	2	2	8	2
	EVM%20prediction%20chr2.1004	evm.TU.chr2.1004	-	evm.model.chr2.1004	6	0	0	2	2	0	0	0	2	2
	EVM%20prediction%20chr2.1005	evm.TU.chr2.1005	-	evm.model.chr2.1005	6	0	0	2	2	0	0	0	2	2
	EVM%20prediction%20chr2.1006	evm.TU.chr2.1006	-	evm.model.chr2.1006	6	0	0	2	2	0	0	0	2	2
	EVM%20prediction%20chr2.1007	evm.TU.chr2.1007	-	evm.model.chr2.1007	6	0	0	2	2	0	0	0	2	2
	EVM%20prediction%20chr2.1008	evm.TU.chr2.1008	-	evm.model.chr2.1008	6	0	0	2	2	0	0	0	2	2
	EVM%20prediction%20chr2.1009	evm.TU.chr2.1009	-	evm.model.chr2.1009	6	0	0	2	2	0	0	0	2	2
	EVM%20prediction%20chr2.1010	evm.TU.chr2.1010	-	evm.model.chr2.1010	6	0	0	2	2	0	0	0	2	2
	EVM%20prediction%20chr2.1011	evm.TU.chr2.1011	ENSSSCG00000013819	evm.model.chr2.1011	6	0	0	2	2	0	0	0	2	2
	EVM%20prediction%20chr2.1012	evm.TU.chr2.1012	-	evm.model.chr2.1012	6	0	0	2	2	0	0	0	2	2
	EVM%20prediction%20chr2.1013	evm.TU.chr2.1013	-	evm.model.chr2.1013	6	0	0	2	2	0	0	0	2	2
	EVM%20prediction%20chr2.1014	evm.TU.chr2.1014	-	evm.model.chr2.1014	6	0	0	2	2	0	0	0	2	2
	EVM%20prediction%20chr3.361	evm.TU.chr3.361	-	evm.model.chr3.361	2	0	0	0	0	0	0	0	0	2
	EVM%20prediction%20chr3.362	evm.TU.chr3.362	-	evm.model.chr3.362	10	0	0	2	6	2	2	2	6	2
	EVM%20prediction%20chr3.363	evm.TU.chr3.363	ENSSSCG00000039712	evm.model.chr3.363	6	0	0	0	4	2	2	2	4	2
	EVM%20prediction%20chr7.1033	evm.TU.chr7.1033	-	evm.model.chr7.1033	8	0	0	2	4	2	2	2	4	2
	EVM%20prediction%20chr7.1034	evm.TU.chr7.1034	-	evm.model.chr7.1034	8	0	0	2	4	2	2	2	4	2
	EVM%20prediction%20chr7.1035	evm.TU.chr7.1035	-	evm.model.chr7.1035	6	0	0	2	2	0	0	0	2	2
	EVM%20prediction%20chr7.1036	evm.TU.chr7.1036	-	evm.model.chr7.1036	10	0	0	2	6	2	2	2	6	2
	EVM%20prediction%20chr7.1037	evm.TU.chr7.1037	-	evm.model.chr7.1037	6	0	0	2	2	0	0	0	2	2
	EVM%20prediction%20chr7.1038	evm.TU.chr7.1038	-	evm.model.chr7.1038	6	0	0	2	2	0	0	0	2	2
	EVM%20prediction%20chr7.1039	evm.TU.chr7.1039	-	evm.model.chr7.1039	6	0	0	2	2	0	0	0	2	2
	EVM%20prediction%20chr7.1040	evm.TU.chr7.1040	LOC100152708 (ENSSSCG00000002175)	evm.model.chr7.1040	6	0	0	2	2	0	0	0	2	2
	EVM%20prediction%20chr7.1041	evm.TU.chr7.1041	LOC100153913 (ENSSSCG00000034906)	evm.model.chr7.1041	6	0	0	2	2	0	0	0	2	2
	EVM%20prediction%20chr7.1042	evm.TU.chr7.1042	LOC110261751 (ENSSSCG00000037586)	evm.model.chr7.1042	6	0	0	2	2	0	0	0	2	2
	EVM%20prediction%20chr7.1043	evm.TU.chr7.1043	-	evm.model.chr7.1043	6	0	0	2	2	0	0	0	2	2
	EVM%20prediction%20chr7.1044	evm.TU.chr7.1044	-	evm.model.chr7.1044	6	0	0	2	2	0	0	0	2	2
	EVM%20prediction%20chr7.1045	evm.TU.chr7.1045	-	evm.model.chr7.1045	8	0	2	2	2	0	0	0	2	2
	EVM%20prediction%20chr7.1046	evm.TU.chr7.1046	-	evm.model.chr7.1046	8	0	2	2	2	0	0	0	2	2
	EVM%20prediction%20chr7.1047	evm.TU.chr7.1047	-	evm.model.chr7.1047	8	0	0	2	4	2	2	2	4	2
	EVM%20prediction%20chr7.1065	evm.TU.chr7.1065	-	evm.model.chr7.1065	2	0	0	0	0	2	0	0	0	0
									92

## Sheet: Table S5
	Table S5. The number and precent of genomic regions affected by breakpoint regions
	Type	Nanchukmacdon		Meishan
		Count	Percent	Count	Percent
	Downstream	15	0.217391	32	0.2
	Intergenic	7	0.101449	37	0.23125
	Intron	0	0	1	0.00625
	Splice site (Acceptor)	7	0.101449	9	0.05625
	Splice site region	16	0.231884	39	0.24375
	Transcript	12	0.173913	0	0
	Upstream	11	0.15942	34	0.2125
	UTR (3prime)	1	0.0144928	2	0.0125
	UTR (5prime)	0	0	6	0.0375

## Sheet: Table S6
	Table S6. Genotyping results for Nanchukmacdon-specific variants (NSVs).
	Sample	Genotyped NSVs (Count)	Genotyped NSVs (Ratio)
	Duroc1	6047	0.357853
	Duroc2	6090	0.360398
	Duroc3	5942	0.351639
	Duroc4	5945	0.351817
	Duroc5	5961	0.352764
	Duroc6	6008	0.355545
	Landrace1	6561	0.388271
	Landrace2	6559	0.388152
	Landrace3	6597	0.390401
	Landrace4	6740	0.398864
	Landrace5	6769	0.40058
	Landrace6	6313	0.373595
	Landrace7	6412	0.379453
	Landrace8	6516	0.385608
	Landrace9	6931	0.410167
	Landrace10	6732	0.39839
	Landrace11	6286	0.371997
	Landrace12	6654	0.393774
	Landrace13	6699	0.396437
	Nanchukmacdon1	9784	0.579003
	Nanchukmacdon2	7561	0.447449
	Nanchukmacdon3	8571	0.50722
	Nanchukmacdon4	8242	0.48775
	Nanchukmacdon5	7799	0.461534
	Nanchukmacdon6	8445	0.499763
	Nanchukmacdon7	8162	0.483016
	Nanchukmacdon8	7708	0.456149
	Nanchukmacdon9	8335	0.493254
	Nanchukmacdon10	8121	0.480589

## Sheet: Table S7
	Table S7. Annotation results for Nanchukmacdon-specific variants (NSVs).
	SO term	The number of variants
	Transcript ablation	40
	Splice acceptor variant	213
	Splice donor variant	195
	Stop gained	9
	Frameshift variant	23
	Stop lost	1
	Transcript amplification	3
	Inframe insertion	24
	Inframe deletion	30
	Splice region variant	25
	Coding sequence variant	233
	5 prime UTR variant	118
	3 prime UTR variant	296
	Non coding transcript exon variant	34
	Intron variant	22180
	Non coding transcript variant	59
	Upstream gene variant	1621
	Downstream gene variant	1651
	Feature elongation	119
	Feature truncation	3
	Intergenic variant	8309

## Sheet: Table S8
	Table S8. Results of differential gene expression (DGE) analysis for genes close to Nanchukmacdon-specific variants (NSVs).
	Gene	DEG Tissue	Nanchukmacdon vs. Duroc						Nanchukmacdon vs. Landrace
			Backfat		Liver		Muscle		Backfat		Liver		Muscle
			Log2(FC)	Adjusted p-value	Log2(FC)	Adjusted p-value	Log2(FC)	Adjusted p-value	Log2(FC)	Adjusted p-value	Log2(FC)	Adjusted p-value	Log2(FC)	Adjusted p-value
	ENSSSCG00000000002	Backfat,Muscle	1.9	4.4e-06	1.14	0.26	2.97	1.12e-07	2.36	2.12e-11	2.22	2.1e-05	2.85	9.32e-21
	PPARA	Backfat,Liver	-2.58	3.05e-21	-2.34	0.00104693	-1.45	6.18e-11	-1.54	5.11e-07	-1.53	0.00297094	-0.34	0.06
	PARVB	Liver	0.9	1.53e-05	3.07	1.78e-09	0.97	3.15e-09	0.11	0.66	2.69	4.47e-21	0.93	2.98e-10
	PARVG	NA	-0.01	0.96	0.63	0.22	-0.04	0.92	0.62	0.01	0.03	0.93	0.7	0.06
	TTLL1	NA	0.7	0.0087643	1.37	0.00104676	0.45	0.05	-0.02	0.94	0.69	0.03	0.56	0.00465361
	SEPTIN3	NA	-0.11	0.81	0.92	0.2	1.49	0.01	-0.47	0.21	-0.22	0.69	-0.09	0.72
	NAGA	NA	0.72	8.55e-07	0.64	0.01	1.06	7.97e-09	0.32	0.04	0.22	0.49	0.94	4.89e-11
	POLR3H	Liver	0.7	0.000174445	1.15	0.0062822	0.28	0.14	0.29	0.21	1.13	4.1e-05	1.19	1.17e-11
	ACO2	NA	-0.27	0.21	-0.37	0.35	0.01	0.93	-0.48	0.15	-0.64	0.00984215	0.7	0.000198461
	SLC25A17	NA	0.41	0.00487736	-1.29	0.00162042	-0.43	0.01	0.44	0.00950341	0.22	0.45	0.07	0.58
	ENSSSCG00000000075	NA	-0.22	0.35	0.00228138	0.99	-0.47	0.01	-0.28	0.26	-0.64	0.04	0.72	2.64e-05
	ADSL	NA	0.14	0.43	0.69	0.00176397	-0.18	0.17	-0.33	0.04	0.56	0.000379444	-0.1	0.45
	FAM83F	NA	NaN	nan	1.29	0.02	NaN	nan	-4.31	0.0006961	0.2	0.72	NaN	nan
	GRAP2	NA	NaN	nan	NaN	nan	NaN	nan	NaN	nan	NaN	nan	NaN	nan
	CACNA1I	NA	-4.23	1.92e-25	-2.59	0.07	-3.99	2.58e-07	0.04	0.96	NaN	nan	NaN	nan
	None	Muscle	0.88	9.19e-06	0.82	0.00824174	-1.85	1.56e-24	0.32	0.23	0.95	2.95e-05	-1.55	3.14e-20
	GTPBP1	NA	0.02	0.9	0.53	0.21	0.3	0.03	-0.11	0.51	0.13	0.5	0.26	0.06
	TOMM22	NA	1.06	8.64e-09	0.53	0.18	-0.04	0.76	0.33	0.07	0.34	0.25	-0.17	0.11
	DMC1	NA	-0.86	0.36	NaN	nan	NaN	nan	-0.35	0.66	NaN	nan	NaN	nan
	ENSSSCG00000000104	NA	-0.06	0.67	-0.61	0.02	0.12	0.48	0.38	0.04	0.02	0.9	-0.38	0.003428
	KDELR3	Muscle	0.87	0.000542446	-0.71	0.11	1.36	1.19e-08	0.25	0.36	0.7	0.05	1.34	1.79e-10
	CSNK1E	NA	0.31	0.06	0.19	0.74	0.18	0.19	0.29	0.11	-0.11	0.78	0.04	0.72
	PLA2G6	NA	0.21	0.33	0.87	0.02	1.29	1.24e-05	-0.49	0.00922469	0.22	0.34	0.21	0.26
	NCF4	NA	0.12	0.58	1.16	0.06	0.42	0.21	0.32	0.07	0.67	0.17	0.9	0.00612128
	EIF3D	NA	0.79	4.85e-08	0.96	0.08	0.72	2.53e-09	0.25	0.12	0.64	0.07	0.5	3.64e-07
	MYH9	Liver	-1.87	0.000201232	-2.44	0.00454021	-0.31	0.38	-0.81	0.06	-1.59	0.01	0.58	0.04
	MYH11	Backfat	-2.72	9.7e-20	0.08	0.9	-1.88	5.29e-10	-2.41	5.35e-05	1.28	0.00333933	-0.37	0.24
	RBFOX2	NA	-0.44	2.69e-05	-0.25	0.45	1.02	1.88e-09	-0.34	0.000325239	-0.69	0.000732914	0.39	0.00252316
	FBXO7	NA	0.56	0.000141033	0.25	0.62	-0.04	0.81	-0.07	0.64	0.17	0.6	-0.31	0.00798375
	RTCB	NA	-0.04	0.83	-0.29	0.51	-0.6	0.000144648	0.34	0.08	0.77	0.0099783	0.16	0.27
	PWP1	NA	0.51	0.000767383	-0.36	0.39	0.01	0.92	0.77	1.03e-09	0.67	0.02	-0.16	0.23
	ABTB3	Muscle	-1.35	0.000249328	-1.52	0.08	-1.79	1.94e-09	-0.51	0.16	-1.29	0.01	-1.33	6.56e-07
	CRY1	NA	-0.28	0.3	-0.72	0.29	-0.68	0.02	0.49	0.06	0.26	0.65	-0.04	0.86
	RIC8B	NA	-0.01	0.95	-0.52	0.15	-0.27	0.19	0.13	0.5	-0.27	0.3	-0.4	0.00299564
	None	NA	0.89	0.00012102	0.32	0.29	0.36	0.17	0.02	0.89	0.24	0.24	0.68	0.000146941
	DDX23	NA	0.04	0.8	0.08	0.82	-0.52	0.00358515	-0.06	0.68	-0.01	0.96	-0.52	0.00223047
	LMBR1L	NA	0.3	0.19	-0.32	0.52	-1	2.36e-07	-0.22	0.34	-0.68	0.01	-0.68	1.17e-06
	TUBA1B	Muscle	2.02	2.08e-14	0.38	0.26	1.96	6.92e-38	0.23	0.51	0.53	0.01	1.54	4.33e-08
	ENSSSCG00000000194	NA	1.22	2.61e-05	0.62	0.3	0.8	0.00157024	-1.13	0.15	1.14	0.00539865	0.75	0.01
	DNAJC22	NA	NaN	nan	-0.33	0.35	NaN	nan	NaN	nan	0.03	0.9	NaN	nan
	SPATS2	NA	0.51	0.02	1.15	0.00798157	-1.26	8.77e-10	0.51	0.01	0.76	0.02	0.31	0.09
	MCRS1	NA	0.62	0.000211096	0.35	0.47	-0.18	0.21	0.23	0.2	0.22	0.57	0.00603874	0.97
	RACGAP1	Backfat,Liver	1.26	2.14e-05	1.35	0.01	0.89	0.00115149	1.24	2.74e-05	1.19	0.000332178	0.9	3.32e-05
	SCN8A	Liver	1.29	0.02	1.86	0.00172759	0.74	0.19	1.04	0.06	1.64	4.62e-07	1.42	0.00271417
	KRT71	NA	NaN	nan	NaN	nan	NaN	nan	-6.9	1	NaN	nan	NaN	nan
	KRT18	NA	-0.91	0.16	1.3	5.95e-07	1.59	0.08	-0.94	0.37	0.75	0.13	1.8	0.00441783
	SPRYD3	NA	0.38	0.02	0.44	0.51	0.84	2.42e-07	-0.36	0.05	0.04	0.89	1.29	2.14e-35
	TNS2	Muscle	1.21	5.52e-14	1.24	0.08	2.99	7.92e-45	0.05	0.81	0.35	0.24	1.42	1.32e-20
	ATF7	NA	0.97	9.93e-08	0.44	1	2.27	1.96e-24	-1.16	1.82e-13	-0.9	3.46e-06	-0.83	1.47e-08
	NCKAP1L	NA	-0.3	0.23	-0.69	0.22	-0.82	0.02	-0.33	0.15	-0.45	0.08	-0.09	0.84
	PDE1B	Liver	0.24	0.29	2.01	0.000541336	0.18	0.57	-0.03	0.89	1.43	0.00190669	0.66	0.00141767
	ENSSSCG00000000298	Backfat	3.84	6.29e-72	0.76	0.25	1.24	5.63e-07	2.17	3.14e-22	-0.39	0.37	-0.53	0.02
	TESPA1	NA	-0.62	0.37	-0.28	0.79	-1.91	0.01	0.02	0.97	-0.78	0.13	-1.05	0.16
	DGKA	NA	1.08	1.39e-07	1.19	0.04	1.35	2.29e-06	-0.09	0.64	0.61	0.16	0.21	0.19
	CNPY2	Backfat	1.19	3.48e-10	0.8	0.01	0.36	0.05	1.07	1.18e-09	1.02	8.02e-06	0.75	4.2e-10
	LRIG3	NA	-0.57	0.000185709	-0.83	0.12	-0.39	0.18	-0.28	0.16	0.3	0.54	0.29	0.18
	C12orf56	NA	-1.28	0.19	NaN	nan	NaN	nan	-0.42	0.64	NaN	nan	-2.3	0.000102663
	XPOT	NA	0.95	0.000961922	0.29	0.53	0.8	0.00353117	2.06	2.24e-14	0.94	0.00373502	0.66	0.0021896
	HELB	Liver	-1.53	1.72e-23	-2.4	1.77e-07	-1.25	3.4e-06	0.03	0.88	-1.11	1.65e-05	-0.32	0.1
	GRIP1	NA	-2.19	0.000361409	-0.74	0.36	0.56	0.6	-0.41	0.54	0.78	0.36	3.74	7.03e-05
	NUP107	NA	-0.4	0.01	-1.04	0.00473479	-0.71	0.00126887	0.09	0.6	-0.23	0.42	-0.58	6.94e-05
	MDM2	Muscle	-0.39	0.00785563	-1.04	0.00154497	-1.66	1.3e-32	-0.7	1.84e-07	-0.84	4.13e-05	-1.7	1.36e-24
	FRS2	Backfat,Liver	-2.39	1.18e-25	-2.33	0.00107455	-0.91	0.02	-1.92	1.98e-22	-2.12	0.000101066	-1.28	2.45e-07
	CCT2	NA	-1.28	0.14	-1.71	0.11	0.18	0.9	0.34	0.71	NaN	nan	0.76	0.36
	RAB3IP	NA	0.11	0.79	0.58	0.15	0.93	0.000801986	1.34	4.14e-05	0.7	0.00142202	0.33	0.09
	CNOT2	NA	0.26	0.06	-0.19	0.47	-0.15	0.36	0.16	0.16	-0.08	0.66	-0.59	1.03e-09
	PTPRB	NA	-1.08	6.9e-12	-2.26	5.81e-05	-0.87	9.72e-06	-0.39	0.04	-0.75	0.000723301	-0.01	0.95
	KCNC2	NA	NaN	nan	NaN	nan	-2.62	0.01	NaN	nan	NaN	nan	NaN	nan
	PKP2	Liver,Muscle	-1.46	0.04	-1.36	0.000353217	-2.42	1.38e-05	-1.47	0.05	-1.79	2e-15	-2.37	1.4e-05
	FGD4	NA	-0.03	0.83	-0.67	0.07	0.1	0.58	-0.19	0.18	-0.54	0.00789802	0.28	0.05
	ENSSSCG00000000547	NA	-0.3	0.27	-0.83	0.09	-0.85	0.00027732	-0.83	6.16e-05	-0.6	0.16	-1.16	7.48e-12
	ARNTL2	NA	-0.6	0.000310364	-1.84	0.03	-0.76	0.08	0.09	0.73	1.99	0.15	0.67	0.04
	TM7SF3	NA	-0.9	1.69e-05	-1.29	0.000479206	-0.73	0.00104983	-0.26	0.19	-0.67	0.02	-0.69	2.99e-05
	FGFR1OP2	NA	0.06	0.75	-1.54	9.38e-08	-1.47	6.51e-11	0.97	6.4e-09	0.4	0.15	-0.37	0.09
	ITPR2	Liver	-2.02	3.51e-22	-3.44	1.27e-12	-1.63	2.38e-23	-0.52	0.05	-2	7.26e-09	-0.86	1.45e-05
	ENSSSCG00000000563	NA	0.09	0.81	-1.02	0.07	0.06	0.92	-0.39	0.12	-0.83	0.02	-0.44	0.33
	SOX5	Backfat,Liver,Muscle	-3.97	3.06e-74	-3.04	5.12e-06	-3.03	1.77e-11	-1.38	5.46e-06	-1.71	1.02e-06	-1.51	0.000144068
	ENSSSCG00000000582	NA	NaN	nan	-1.82	0.22	NaN	nan	NaN	nan	-3.01	0.0017095	NaN	nan
	SLCO1A2	Liver	-0.5	0.45	-1.46	0.000660157	NaN	nan	0.37	0.52	-1.4	2.17e-05	0.84	0.56
	AEBP2	NA	0.21	0.43	-0.75	0.07	-0.02	0.91	0.65	0.01	-0.04	0.91	-0.43	0.02
	PIK3C2G	Backfat	-2.01	6.48e-12	-1.77	0.01	-3.2	2.75e-06	-2.45	1.86e-13	-0.08	0.83	-0.72	0.33
	DERA	NA	0.28	0.26	-0.5	0.26	-0.59	0.00163241	0.39	0.04	-0.06	0.86	-0.41	0.00315224
	EPS8	Liver	-0.71	0.000215668	-1.61	1.05e-06	-0.19	0.35	-0.07	0.8	-1.14	7.07e-07	0.3	0.05
	GRIN2B	NA	-5.07	4.09e-16	NaN	nan	-1.73	0.02	NaN	nan	NaN	nan	0.54	0.52
	FAM234B	NA	-0.41	0.17	0.01	0.98	0.53	0.11	-0.65	0.00163528	-0.4	0.38	0.22	0.27
	TP23	NA	NaN	nan	NaN	nan	NaN	nan	NaN	nan	NaN	nan	NaN	nan
	YBX3	NA	0.79	1.1e-05	-0.14	1	-0.22	0.19	-0.35	0.1	-0.56	0.02	-0.84	9.42e-10
	STYK1	NA	-1.53	0.08	NaN	nan	-1.08	0.32	0.53	0.65	NaN	nan	NaN	nan
	MAGOHB	NA	1.1	8.25e-05	-0.27	0.51	0.38	0.18	0.07	0.82	-0.24	0.45	0.13	0.5
	ENSSSCG00000000636	NA	-1.31	0.12	NaN	nan	-0.91	0.45	-0.66	0.35	NaN	nan	-0.26	0.72
	CLEC7A	NA	-0.41	0.64	-0.45	0.63	NaN	nan	-1.46	0.01	-0.13	0.88	0.61	0.62
	CLEC2B	NA	0.00061349	0.99	-1.98	0.09	-0.73	0.08	1.27	0.00489956	-0.83	0.43	0.2	0.56
	A2M	Backfat,Liver	-1.9	9.98e-09	-1.62	0.0043703	-3.08	2.45e-12	-2.02	2.62e-09	-1.3	0.00169593	-0.14	0.84
	A2ML1	NA	0.77	0.1	-3.05	0.00449898	-0.55	0.66	1.39	0.000333609	NaN	nan	1.6	0.14
	GDF3	NA	NaN	nan	NaN	nan	NaN	nan	NaN	nan	NaN	nan	NaN	nan
	CD4	NA	1.36	0.03	0.89	0.07	0.74	0.16	-0.14	0.77	-0.49	0.12	0.29	0.39
	MLF2	NA	1.09	2.89e-10	0.11	0.8	0.86	1.85e-09	-0.31	0.11	-0.85	5.63e-05	0.29	0.06
	PIANP	NA	NaN	nan	0.33	0.88	NaN	nan	NaN	nan	0.02	0.99	NaN	nan
	LTBR	NA	0.3	0.02	0.42	0.32	-0.59	2.99e-05	0.00892948	0.96	0.44	0.08	-0.34	0.00389128
	SCNN1A	Muscle	0.32	0.44	-0.26	0.79	1.45	0.03	-0.32	0.22	0.69	0.36	1.06	0.01
	VWF	NA	-0.26	0.18	0.11	0.91	-0.04	0.8	-0.53	0.03	1.22	0.00543642	0.17	0.37
	PRMT8	NA	-1.95	0.000703677	NaN	nan	-0.22	0.8	0.24	0.71	NaN	nan	1.82	0.00603023
	TEAD4	NA	0.51	0.04	0.43	0.6	0.17	0.32	-0.35	0.16	0.68	0.25	0.01	0.94
	DDX11	NA	0.27	0.44	0.53	0.44	1.86	2.86e-05	0.11	0.73	-0.1	0.85	0.5	0.06
	ERC1	Liver	-1.05	1.73e-18	-1.24	0.000127915	-0.33	0.14	-0.73	1.06e-07	-1.16	1.79e-10	-0.04	0.8
	WNT5B	Liver	0.6	6e-06	1.67	0.02	0.24	0.18	1.25	1.85e-08	3.29	1.27e-16	1.1	9.24e-13
	CECR2	NA	0.34	0.22	0.55	0.28	1.22	1.22e-12	-0.45	0.12	-0.12	0.7	-0.16	0.29
	MICAL3	Liver	-0.23	0.07	1.4	1.23e-05	0.6	3.36e-05	0.31	0.08	1.66	2.44e-11	0.85	1.7e-12
	USP18	Liver,Muscle	1.74	3.84e-11	2.44	0.00229738	2.26	6.59e-12	0.19	0.63	2.37	0.000664848	1.9	4.25e-20
	ENSSSCG00000000777	NA	NaN	nan	NaN	nan	NaN	nan	NaN	nan	NaN	nan	NaN	nan
	CPNE8	Muscle	-0.91	0.000505823	-1.54	0.000297482	-1.61	0.000148685	-0.04	0.9	-0.66	0.04	-1.42	0.000122135
	KIF21A	Liver,Muscle	-0.73	0.000805476	-1.9	8.17e-05	-1.97	5.25e-26	-0.44	0.04	-1.38	0.00019198	-1.67	6.29e-17
	ABCD2	NA	0.11	0.69	NaN	nan	-0.48	0.39	1.01	0.000437061	NaN	nan	0.37	0.48
	C12orf40	NA	-0.25	0.88	NaN	nan	NaN	nan	1.75	0.23	NaN	nan	NaN	nan
	SLC2A13	Backfat,Muscle	-3.96	8.66e-42	-3.84	0.00235446	-3.33	5.67e-15	-1.24	0.000803699	-1.47	0.27	-1.6	0.000135765
	CNTN1	NA	-0.61	0.13	NaN	nan	-0.67	0.5	0.93	0.06	NaN	nan	0.9	1
	PDZRN4	Backfat,Liver	-3.33	4.47e-12	-2.76	0.000162973	-1.15	0.04	-2.07	4.28e-05	-2.25	0.00537309	-0.62	0.15
	PPHLN1	NA	-0.27	0.07	-1.6	0.000370778	-0.77	4.59e-09	-0.14	0.36	-0.9	0.01	-0.93	9.76e-16
	ADAMTS20	Muscle	-0.8	0.000676956	-1.89	0.17	1.3	1.28e-06	0.51	0.1	NaN	nan	2.1	1.63e-13
	IRAK4	Liver	0.51	0.00571797	-1.25	0.000867645	-0.39	0.16	-0.05	0.82	-1.2	1.88e-06	-0.41	0.01
	PUS7L	NA	-0.93	8.99e-06	-1.82	0.000943692	-1.36	0.000187238	0.34	0.12	-0.22	0.68	-0.77	0.00113097
	TMEM117	Muscle	-0.9	0.0006304	-2.27	0.00243444	-1.55	3.67e-09	-0.54	0.07	-0.98	0.28	-1.81	1.47e-09
	NELL2	NA	-1.43	0.00974885	-1.8	0.01	-1.56	0.04	-0.52	0.41	0.21	0.66	0.95	0.23
	ANO6	NA	-0.5	7.29e-07	-1.11	0.00153864	-0.91	6.47e-12	-0.66	7.35e-05	-0.72	0.00776065	-1.05	3.79e-12
	SLC38A1	Liver	-1.37	1.26e-07	-4.65	2.57e-46	0.29	0.55	-0.61	0.00780982	-3.82	7.3e-36	0.56	0.04
	PCED1B	NA	-2.15	2.08e-11	-1.44	0.05	-0.67	0.33	0.19	0.69	-0.71	0.33	-0.98	0.00573988
	SENP1	NA	-0.9	0.000213254	-1.08	0.00247914	-1.2	5.47e-08	-0.2	0.34	-0.5	0.03	-0.69	3.59e-06
	CHST11	NA	0.32	0.27	0.31	0.63	0.8	0.1	0.19	0.45	-0.41	0.4	1.09	0.00215015
	SLC41A2	NA	-0.85	8.59e-07	-2.04	0.000862523	-0.53	0.11	-0.41	0.00834426	-0.94	0.05	0.46	0.13
	ALDH1L2	NA	-0.58	7.59e-09	-1.56	0.000213875	-0.08	0.73	-0.27	0.29	-0.25	0.5	-0.13	0.49
	TXNRD1	NA	-0.18	0.5	-0.4	0.52	-0.36	0.16	0.33	0.24	0.09	0.86	0.58	0.00394778
	TDG	NA	-0.02	0.92	-1.12	0.000638465	-0.32	0.2	0.76	0.000294049	0.02	0.93	0.11	0.55
	GLT8D2	NA	0.28	0.13	-0.01	0.97	0.25	0.33	0.08	0.68	1.09	0.02	0.39	0.04
	NT5DC3	Muscle	-0.47	0.1	0.74	0.01	-2.27	7.75e-37	-0.02	0.96	0.59	0.02	-1.5	2.05e-14
	PAH	NA	1.56	0.00353086	-0.63	0.37	-0.74	0.43	0.59	0.55	-1.58	5.92e-08	0.67	0.37
	GNPTAB	NA	-0.26	0.18	-0.66	0.01	-1.06	5.48e-10	-0.48	0.00246019	-0.48	0.03	-0.85	6.7e-11
	SYCP3	NA	3.12	1.39e-10	-0.22	0.77	1.62	0.09	0.63	0.02	0.28	0.49	-0.59	0.14
	CHPT1	NA	0.12	0.49	-0.85	0.07	-1.64	3.52e-32	0.25	0.39	-0.29	0.45	-0.92	1.9e-07
	MYBPC1	NA	0.54	0.53	-1.48	0.00431939	-0.57	0.000376716	-0.98	0.52	-0.72	0.16	-0.17	0.54
	SPIC	NA	0.89	0.01	0.55	0.33	-0.21	0.74	0.05	0.87	0.14	0.78	-0.66	0.06
	SLC5A8	NA	NaN	nan	NaN	nan	NaN	nan	NaN	nan	NaN	nan	NaN	nan
	ANO4	NA	NaN	nan	NaN	nan	NaN	nan	NaN	nan	NaN	nan	NaN	nan
	NR1H4	NA	NaN	nan	-1.18	3.24e-06	NaN	nan	NaN	nan	-0.85	9.1e-07	NaN	nan
	SCYL2	NA	-0.54	0.00281417	-1.71	1.39e-05	-0.63	0.000209077	-0.24	0.27	-0.78	0.00983163	-1.14	2.3e-19
	NTN4	NA	-1.13	8.15e-11	-1.91	8.89e-07	-1.85	5.78e-20	-0.11	0.56	-0.11	0.78	-0.6	0.01
	FGD6	NA	-0.25	0.24	-1.01	0.04	0.06	0.85	0.02	0.92	-0.29	0.38	-0.24	0.19
	TMCC3	NA	0.48	0.16	-0.88	0.00258954	0.15	0.73	1.27	5.86e-05	0.3	0.2	0.55	0.06
	PLXNC1	NA	-1.22	4.54e-07	-0.57	0.33	-0.29	0.42	-0.51	0.03	-0.4	0.31	-0.22	0.48
	CEP290	NA	-0.65	0.00104016	-0.53	0.1	-0.06	0.83	-0.52	0.01	0.03	0.91	-1.17	2.42e-14
	TMTC3	Liver,Muscle	-2.24	1.75e-33	-3	1.93e-06	-2.56	4.21e-24	-0.59	0.00688382	-1.36	9.71e-05	-1.29	2.85e-10
	LRRIQ1	Backfat	-1.88	0.00181786	-1.93	0.17	NaN	nan	-1.12	0.04	NaN	nan	-2.24	3.92e-05
	SLC6A15	NA	-2.72	0.000546281	NaN	nan	NaN	nan	0.25	0.84	NaN	nan	NaN	nan
	PPFIA2	NA	1.97	1.26e-05	0.08	0.91	0.08	0.91	0.36	0.34	-0.87	0.03	-0.63	0.08
	METTL25	NA	-0.86	0.000133343	-0.38	0.61	-0.66	0.00869883	-0.28	0.26	-0.45	0.08	-0.5	0.00687204
	OTOGL	NA	-2.76	0.01	NaN	nan	NaN	nan	NaN	nan	NaN	nan	NaN	nan
	SYT1	NA	-1.44	0.02	NaN	nan	1.12	0.18	0.05	0.95	NaN	nan	0.76	0.09
	ENSSSCG00000000960	NA	NaN	nan	NaN	nan	NaN	nan	NaN	nan	NaN	nan	NaN	nan
	SYCE3	NA	NaN	nan	NaN	nan	NaN	nan	NaN	nan	NaN	nan	NaN	nan
	PPP6R2	Liver	0.82	6.18e-06	1.22	0.01	0.86	1.95e-10	0.86	1.26e-05	1.24	5.93e-08	1.23	9.49e-45
	TTLL8	NA	-3.43	4.29e-06	1.44	0.08	NaN	nan	-0.82	0.39	2.42	0.00157551	NaN	nan
	ENSSSCG00000000983	NA	-1.23	0.06	1.18	0.07	NaN	nan	-0.5	0.45	4.53	1.01e-05	NaN	nan
	GMDS	Liver	0.52	0.01	1.56	0.000254766	0.6	0.01	0.37	0.05	1.07	0.00072932	1.29	1.82e-15
	RPP40	NA	1.47	2.91e-07	0.27	0.58	0.71	0.000658305	0.63	0.01	0.85	1.05e-06	0.3	0.04
	ECI2	NA	1.48	1.35e-12	1.02	0.02	0.43	0.000620448	0.41	0.26	-0.16	0.64	0.6	2.53e-09
	PRPF4B	NA	0.3	0.08	0.23	0.51	0.69	3.87e-05	0.14	0.5	0.12	0.63	0.22	0.06
	SSR1	NA	0.82	5.3e-09	0.14	0.75	0.88	3.07e-13	0.64	5.92e-05	0.36	0.14	1.04	3.98e-22
	RIOK1	NA	-0.46	0.02	-0.3	0.58	-0.51	0.00709963	-0.22	0.26	0.07	0.87	-0.27	0.05
	BMP6	Liver	0.36	0.07	-1.52	0.00312221	0.79	0.02	0.4	0.02	-2.12	1.69e-09	0.21	0.31
	SLC35B3	NA	0.92	1.09e-06	0.02	0.96	0.77	0.00439757	0.87	6.87e-09	1	1.67e-07	0.28	0.04
	ELOVL2	Liver	-0.69	0.14	4.69	2.92e-20	-0.4	0.6	-0.86	0.00786936	4.81	3.74e-26	0.71	0.24
	HIVEP1	Backfat	-1.09	3.01e-06	-0.89	0.12	0.3	0.27	-1.68	3.2e-11	-2.12	1.15e-09	-0.93	2.57e-06
	PHACTR1	NA	0.77	0.000603942	1.27	0.03	0.9	0.00571131	0.24	0.3	0.54	0.28	0.32	0.21
	JARID2	NA	0.00898962	0.96	0.36	0.22	0.35	0.03	-0.04	0.77	0.3	0.2	0.28	0.03
	ATXN1	Muscle	-2.34	1.26e-42	-1.39	0.03	-1.47	2.89e-18	-0.61	0.0066135	-0.86	0.09	-1.93	3.15e-15
	CAP2	Backfat	-1.1	1.26e-06	-1.31	0.15	-0.9	2.29e-09	-1.3	5.29e-07	0.15	0.88	-1.64	3.04e-19
	TPMT	Liver	0.76	0.07	-1.53	0.000208923	0.12	0.69	-0.19	0.55	-1.85	5.91e-09	0.74	0.000668136
	KDM1B	NA	0.22	0.33	-0.95	0.06	-0.04	0.87	-0.18	0.28	-0.98	0.00949191	-1.11	1e-16
	RNF144B	Muscle	-0.15	0.63	-0.09	0.89	-1.14	4.96e-13	0.25	0.45	0.1	0.83	-1.76	6.2e-21
	CDKAL1	Muscle	-0.86	8.08e-09	-1.5	1.04e-05	-1.7	9.21e-28	-0.47	0.00229879	-0.87	4.7e-05	-1.54	5.61e-25
	MRS2	NA	0.21	0.24	-0.38	0.46	-0.76	0.000111231	0.31	0.1	-0.54	0.12	-0.53	0.000717361
	RIPOR2	NA	-0.61	0.04	-0.89	0.09	-0.62	0.000527782	0.36	0.23	-0.55	0.05	-0.95	1.52e-06
	ENSSSCG00000001099	NA	-0.8	0.02	0.73	0.4	-0.87	0.12	-1.58	2.4e-08	-0.22	0.76	-1.99	3.19e-11
	CARMIL1	NA	-1.56	1.06e-18	-0.93	0.00339608	-1.68	2.37e-05	-0.94	3.47e-08	-0.12	0.73	-0.34	0.39
	SLC17A1	NA	NaN	nan	0.37	0.64	NaN	nan	NaN	nan	-1.06	2.58e-05	NaN	nan
	ZNF184	NA	-0.22	0.34	-0.25	0.57	-0.04	0.88	0.47	0.01	0.87	0.01	-0.2	0.24
	ENSSSCG00000001229	NA	0.67	1.02e-07	0.67	0.1	0.76	9.71e-08	0.95	1.38e-05	0.42	0.21	1.73	2.93e-25
	TRIM10	NA	-0.13	0.92	-0.41	0.26	NaN	nan	4.36	1	-0.62	0.03	NaN	nan
	TRIM15	NA	NaN	nan	1.58	0.00100406	NaN	nan	NaN	nan	0.41	0.1	NaN	nan
	TRIM40	NA	NaN	nan	NaN	nan	NaN	nan	NaN	nan	NaN	nan	NaN	nan
	GABBR1	Liver	1.23	1.01e-10	1.58	0.04	2.3	5.02e-23	0.11	0.65	1.12	0.00027068	0.64	5.98e-05
	GNL1	NA	-0.18	0.25	0.58	0.02	0.58	0.000524207	0.38	0.00520005	0.42	0.07	0.7	9.78e-07
	DHX16	NA	-0.11	0.52	0.56	0.09	-0.36	0.01	0.19	0.3	1.02	6.47e-08	0.21	0.05
	TUBB	NA	0.77	0.00211919	0.85	0.03	0.45	0.02	-0.2	0.5	0.43	0.14	0.52	0.00635737
	C6orf15	NA	NaN	nan	NaN	nan	NaN	nan	NaN	nan	NaN	nan	NaN	nan
	None	NA	0.49	0.47	0.62	0.32	1.65	0.27	-0.49	0.28	-0.26	0.63	-0.27	0.68
	C2	NA	0.66	0.07	0.24	0.73	0.78	0.36	-1.73	9.99e-08	-1.35	0.00134881	-0.21	0.72
	AGER	Backfat,Muscle	1.85	0.00509369	1.58	0.13	1.88	0.03	2.22	3.72e-05	1.67	0.04	2.96	1.43e-08
	PBX2	NA	-0.86	0.26	-0.48	0.64	-0.75	0.36	-1.98	1.45e-05	-2.88	7.18e-09	-3.68	8.63e-45
	GPSM3	NA	1.47	2.05e-05	1.49	0.03	1.92	0.00789732	0.2	0.38	-0.37	0.44	0.31	0.44
	NOTCH4	Muscle	0.97	8.12e-10	0.98	0.2	2.18	5.34e-19	-0.15	0.5	0.78	0.09	1.48	1.18e-10
	ENSSSCG00000001441	NA	NaN	nan	-3.12	0.07	NaN	nan	NaN	nan	NaN	nan	NaN	nan
	None	NA	NaN	nan	NaN	nan	NaN	nan	NaN	nan	NaN	nan	NaN	nan
	ENSSSCG00000001455	NA	-0.21	0.32	-0.94	0.02	-0.49	0.01	0.73	0.04	1.04	0.000715212	0.77	0.15
	BMP5	Liver	-0.85	0.00809066	-2.11	0.000310001	-0.39	0.11	-0.29	0.51	-1.39	0.000711941	-0.03	0.91
	HMGCLL1	NA	0.42	0.43	NaN	nan	0.44	0.58	0.4	0.34	NaN	nan	-0.18	0.68
	HCRTR2	NA	NaN	nan	NaN	nan	NaN	nan	NaN	nan	NaN	nan	NaN	nan
	MLIP	NA	-0.41	0.05	-0.00351036	0.99	0.89	5.05e-10	-1.09	3.47e-07	-0.05	0.86	-1.49	3.51e-34
	LRRC1	NA	0.25	0.44	0.32	0.69	-0.05	0.92	0.54	0.07	2.24	0.000359073	1.11	5.19e-05
	KHDRBS2	NA	NaN	nan	NaN	nan	0.26	0.74	NaN	nan	NaN	nan	2.28	2.13e-05
	PRIM2	NA	-0.28	0.35	0.2	0.63	-0.12	0.73	-0.6	0.09	0.3	0.29	-0.15	0.47
	BEND6	NA	-0.09	0.77	-1.34	0.07	0.13	0.82	-0.57	0.07	-0.71	0.31	0.7	0.13
	DST	NA	-1.98	8e-90	-1.16	0.00149248	-1.14	2.9e-18	-0.05	0.78	-0.65	0.00275386	-0.56	0.000115823
	COL21A1	Muscle	0.79	0.00192454	-1.12	0.02	1.09	4.36e-10	1.91	4.09e-12	-0.03	0.94	1.34	2.48e-22
	ITPR3	NA	-1.41	5.74e-09	-0.91	0.26	0.35	0.22	-0.41	0.22	-0.16	0.8	0.58	0.000429125
	ILRUN	Liver	-0.12	0.41	-1.03	0.04	-0.87	2.6e-08	-0.5	0.00687424	-1.08	0.00344741	-0.93	6.55e-06
	ENSSSCG00000001543	NA	0.57	0.24	0.09	0.91	-0.07	0.88	1.15	0.000209089	1.49	0.01	0.26	0.44
	FANCE	NA	-0.97	0.000523442	-0.57	0.5	-0.35	0.34	0.64	0.01	0.41	0.58	0.66	0.00536467
	FKBP5	NA	0.09	0.81	-0.6	0.37	-0.05	0.91	-0.17	0.73	0.78	0.1	-1.34	6.25e-05
	MAPK14	NA	0.22	0.3	-0.37	0.37	-0.66	1.89e-08	0.64	0.00237103	0.06	0.85	-0.15	0.13
	BNIP5	NA	-2.27	0.01	-0.63	0.53	NaN	nan	-0.46	0.69	-1.83	0.00735171	NaN	nan
	CPNE5	NA	-1.9	0.000263409	NaN	nan	-0.00334123	0.99	0.06	0.91	NaN	nan	0.86	0.25
	FGD2	Liver	0.07	0.82	1.28	0.01	0.63	0.12	0.54	0.08	1.71	2.35e-05	0.93	0.02
	TBC1D22B	NA	0.23	0.32	1.22	0.00873727	0.88	0.000826588	-0.25	0.15	0.62	0.08	0.04	0.77
	RNF8	NA	-0.28	0.07	-0.08	0.79	-0.42	0.00319924	0.26	0.1	0.62	0.000248504	-0.06	0.67
	MDGA1	Liver	0.71	0.04	1.39	0.00522541	0.37	0.44	0.84	0.00849601	1.48	0.00165764	2.28	7.9e-11
	GLP1R	NA	NaN	nan	NaN	nan	NaN	nan	NaN	nan	NaN	nan	NaN	nan
	ENSSSCG00000001594	NA	NaN	nan	NaN	nan	NaN	nan	NaN	nan	NaN	nan	NaN	nan
	DAAM2	NA	-0.28	0.01	-0.29	0.72	0.71	0.000578188	-0.28	0.1	-1.36	0.00850236	0.67	1.77e-05
	LRFN2	NA	-0.26	0.57	NaN	nan	-0.79	0.41	0.61	0.08	NaN	nan	0.84	0.28
	UBR2	Muscle	-1.15	1.24e-14	-1.11	0.00230747	-1.58	7.67e-26	-0.38	0.02	-0.24	0.26	-1.27	4.38e-19
	BICRAL	NA	-0.04	0.82	-0.14	0.82	0.36	0.08	-0.89	1.12e-08	-0.69	0.00306268	-0.87	1.48e-12
	TTBK1	NA	-4.63	5.29e-14	1.41	0.01	NaN	nan	-0.82	0.43	0.28	0.62	NaN	nan
	XPO5	NA	-0.1	0.49	-0.22	0.63	-0.61	0.00228398	-0.46	0.00224126	-0.19	0.46	-0.44	0.01
	POLH	Liver	0.29	0.24	-2.05	7.55e-10	-1.03	6.73e-11	0.4	0.13	-1.78	1.78e-06	-0.82	0.01
	ENSSSCG00000001696	NA	1	1.37e-07	0.89	0.01	-0.26	0.19	0.1	0.65	0.5	0.06	0.24	0.09
	RUNX2	NA	-0.09	0.83	0.91	0.28	-0.48	0.32	-0.35	0.29	0.44	1	-0.61	0.12
	ENPP5	NA	-0.49	0.66	-2	0.05	NaN	nan	-0.28	0.76	0.23	0.87	NaN	nan
	RCAN2	NA	1.21	0.00193263	-0.53	0.65	2.45	2.43e-17	-0.65	0.04	0.85	0.35	0.31	0.15
	CYP39A1	Liver	0.12	0.51	-2.15	7.62e-08	-0.01	0.97	-0.29	0.14	-1.73	5.46e-14	0.18	0.4
	SLC25A27	NA	1	1.34e-06	0.44	0.26	1.2	6.37e-07	0.15	0.62	0.01	0.96	-0.21	0.21
	ENSSSCG00000001724	NA	-1.66	0.06	NaN	nan	NaN	nan	0.06	0.96	NaN	nan	NaN	nan
	ADGRF5	NA	0.51	0.01	-1.22	0.000154431	0.81	9.36e-07	-0.52	0.03	-0.74	9.29e-06	-0.3	0.11
	ADGRF1	NA	NaN	nan	NaN	nan	NaN	nan	NaN	nan	NaN	nan	NaN	nan
	TNFRSF21	NA	0.2	0.55	-0.87	0.04	0.92	4.66e-07	0.66	0.04	-0.28	0.43	1.22	3.69e-12
	CENPQ	Liver	-0.8	0.03	-2.36	8.52e-05	-0.85	0.03	-0.32	0.28	-1.06	0.03	-1.21	2.23e-06
	MMUT	Liver	-0.67	0.00557245	-2.65	8.79e-11	-1.85	3.38e-18	-0.55	0.05	-1.37	2.4e-05	-0.92	1.25e-06
	RHAG	NA	0.54	0.47	4.34	1	NaN	nan	0.2	0.77	4.59	1	NaN	nan
	CRISP2	NA	NaN	nan	NaN	nan	NaN	nan	NaN	nan	NaN	nan	NaN	nan
	CRISP1	NA	NaN	nan	NaN	nan	NaN	nan	NaN	nan	NaN	nan	NaN	nan
	TFAP2D	NA	NaN	nan	NaN	nan	NaN	nan	NaN	nan	NaN	nan	NaN	nan
	PKHD1	NA	-7.58	6.58e-17	-1.03	0.02	-4.05	8.3e-09	NaN	nan	1.34	0.000974534	NaN	nan
	PAQR8	NA	0.33	0.31	0.59	0.33	0.31	0.5	-0.19	0.55	0.21	0.66	0.72	0.00933647
	ACSBG1	Muscle	0.09	0.78	1.23	0.14	2.08	7.4e-05	0.59	0.01	0.59	0.37	1.33	5.54e-09
	CIB2	NA	0.96	0.000609058	1.07	0.12	0.65	0.00507595	0.42	0.14	0.15	0.78	1.1	2.03e-06
	IL16	NA	0.24	0.42	0.66	0.22	0.28	0.39	-0.07	0.8	0.3	0.48	0.35	0.18
	STARD5	NA	1.05	0.02	0.98	0.22	0.7	0.35	0.04	0.9	0.95	0.14	0.48	0.22
	TMC3	NA	NaN	nan	NaN	nan	NaN	nan	NaN	nan	NaN	nan	NaN	nan
	EFL1	NA	0.54	0.00127735	-0.1	0.83	0.91	4.52e-06	0.11	0.47	-0.09	0.73	-0.19	0.24
	ADAMTSL3	NA	-0.29	0.05	-0.72	0.33	0.39	0.08	1.1	9.78e-08	2.1	0.00178846	1.68	9.85e-09
	SH3GL3	NA	-0.14	0.73	-1.2	0.57	-1.21	0.04	2.01	5.46e-08	NaN	nan	0.2	0.72
	BTBD1	Liver,Muscle	-0.9	2.59e-09	-2.09	0.000204251	-1.92	5.92e-23	-0.4	0.00651631	-1.1	0.01	-1.08	3.83e-07
	FSD2	NA	-0.05	0.93	0.67	0.4	-0.88	6.25e-09	-0.79	0.02	0.52	0.45	-0.59	8.34e-05
	AP3B2	NA	0.35	0.44	-0.19	0.81	-0.06	0.94	0.67	0.07	0.04	0.95	-0.01	0.97
	IQGAP1	NA	-1.45	4.05e-32	-1.5	0.000370778	-0.91	6.5e-07	-0.64	2.85e-06	-0.69	6.64e-05	-0.16	0.39
	BLM	NA	-0.36	0.33	-0.29	0.66	-0.6	0.1	-0.000465218	0.99	0.44	0.39	-0.49	0.04
	UROC1	NA	-3.62	2.57e-05	-0.85	0.03	-0.67	0.21	-1.46	0.29	-1.27	6.47e-05	-0.21	0.64
	ZXDC	NA	-0.79	5.78e-07	-0.75	0.04	-1.09	7.77e-14	-0.2	0.23	-0.77	0.00346104	-0.64	0.00025104
	ACAN	Backfat	-3.73	3.07e-19	1.42	0.24	-0.93	0.58	-2.03	4.99e-05	-0.71	0.27	4.7	0.000730815
	MESP2	NA	-0.6	0.22	0.06	0.93	-0.71	0.44	0.22	0.68	0.21	0.71	1.63	0.01
	TMEM266	NA	0.09	0.72	-1.45	0.15	-0.44	0.04	0.06	0.87	-1.67	0.00573415	-0.06	0.78
	SCAPER	Liver,Muscle	-2.01	4.01e-15	-1.86	0.000395566	-2.01	8.92e-25	-0.95	0.000283408	-1.67	8.29e-09	-1.54	1.95e-23
	PEAK1	Backfat,Liver	-2.85	2.48e-72	-2.51	1.57e-05	-1.42	2.9e-08	-1.11	4.4e-08	-1.61	0.000140143	-0.81	0.000101469
	PTPN9	NA	-0.34	0.0038844	-0.61	0.11	0.27	0.24	-0.24	0.00848674	-0.13	0.68	0.74	3.08e-05
	SCAMP5	NA	0.88	0.000785263	0.24	0.7	1.53	2.2e-05	-0.08	0.74	-0.45	0.1	0.25	0.19
	PML	NA	1.66	7.87e-20	2.03	0.00284378	2.79	4.65e-24	-0.02	0.92	0.65	0.11	0.6	0.000360314
	NEO1	NA	-0.85	1.19e-12	-0.21	0.53	0.19	0.34	-0.31	0.00356927	-0.02	0.92	0.13	0.39
	SEC23A	NA	-0.59	0.00146565	-2.25	1.13e-07	-1.35	1.39e-19	0.54	0.00517642	-0.06	0.86	-0.66	1.32e-05
	SSTR1	Backfat	-1.41	0.04	-1.61	0.25	NaN	nan	-1.52	0.00413265	-0.94	0.5	NaN	nan
	TTC6	NA	NaN	nan	-0.77	0.07	NaN	nan	NaN	nan	0.35	0.41	NaN	nan
	BRMS1L	Backfat	1.02	1.67e-06	-0.41	0.34	-0.1	0.58	1.55	3.42e-27	0.8	0.00288808	-0.64	6.28e-05
	PRORP	NA	0.79	1.42e-06	0.08	0.8	-0.54	0.000387598	0.47	0.00626159	0.47	0.02	-0.34	0.01
	NFKBIA	NA	0.62	0.00179166	-0.3	0.57	0.1	0.67	-0.39	0.12	-0.78	0.05	-0.4	0.01
	NPAS3	NA	-2.96	1.42e-09	NaN	nan	-1.85	0.00928363	-0.6	0.32	NaN	nan	0.22	0.75
	ARHGAP5	Muscle	-1.92	8.53e-31	-2.32	2.39e-09	-2.3	6.28e-34	-0.54	0.00264676	-0.86	0.00104522	-1.27	9.88e-14
	NUBPL	NA	-0.08	0.68	-1	0.02	-0.33	0.12	0.56	0.00233423	-0.14	0.69	-0.13	0.33
	HECTD1	Liver,Muscle	-2.4	1.83e-44	-3.68	8.95e-09	-2.79	1.93e-38	-0.71	0.000204618	-1.87	7.42e-05	-2.05	1.92e-22
	AP4S1	NA	-0.21	0.24	-0.45	0.28	-0.67	6.95e-05	-0.38	0.01	-0.73	0.01	-1.39	2.78e-23
	SCFD1	NA	0.5	0.00444265	-0.97	0.01	-0.6	1.32e-05	0.63	4.3e-06	0.27	0.43	-0.24	0.01
	G2E3	NA	-0.79	1.9e-05	-1.62	6.73e-07	-1.07	2.73e-08	0.53	0.0014521	0.22	0.51	-0.48	0.00135656
	PRKD1	NA	0.05	0.79	-3.01	7.72e-05	0.45	0.06	0.01	0.94	0.01	0.97	0.99	9.74e-08
	STXBP6	NA	0.25	0.25	-0.51	0.33	0.82	0.00122354	0.38	0.05	-0.66	0.04	0.73	0.000215506
	RNF31	NA	0.53	0.00017125	1.34	0.00165179	0.74	5.57e-07	-0.08	0.6	0.77	0.00684264	0.38	0.00482422
	PSME1	Muscle	3.84	3.87e-09	0.97	0.2	3.18	6.24e-08	-0.13	0.64	-0.62	0.05	1.88	2.22e-18
	SLC7A8	NA	0.78	0.03	-0.94	0.05	0.09	0.74	0.59	0.01	-1.36	4.78e-06	-1.88	2.25e-10
	OR4E1	NA	NaN	nan	NaN	nan	NaN	nan	NaN	nan	NaN	nan	NaN	nan
	PNP	NA	1.11	0.000943054	0.59	0.22	0.47	0.18	0.04	0.9	0.31	0.42	1.17	1.69e-07
	OSGEP	NA	1.16	4.69e-06	0.88	0.05	0.39	0.06	0.49	0.00641434	0.98	0.000307144	0.76	1.6e-06
	TEP1	NA	-0.31	0.01	0.58	0.08	0.15	0.35	-0.02	0.87	0.94	8.21e-05	-0.31	0.21
	ENSSSCG00000002191	NA	NaN	nan	NaN	nan	NaN	nan	NaN	nan	NaN	nan	NaN	nan
	LPCAT4	NA	0.8	0.00239826	0.55	0.48	2.75	6.64e-10	-0.55	0.02	-0.35	0.29	0.8	7.56e-06
	ENSSSCG00000002259	Backfat,Liver,Muscle	-2.68	1.29e-47	-2.47	0.000212529	-2.27	2.77e-25	-1.3	2.68e-09	-1.73	0.00013232	-1.34	2.98e-11
	ENSSSCG00000002260	Backfat	-5.51	4.25e-66	-3.23	0.0068021	-4.6	7.92e-20	-1.24	0.01	0.21	0.88	-0.95	0.21
	SV2B	NA	NaN	nan	NaN	nan	NaN	nan	NaN	nan	NaN	nan	NaN	nan
	SLCO3A1	Backfat,Liver	-1.19	2.01e-06	-1.64	0.02	-0.73	0.03	-2.14	9.83e-22	-1.09	0.02	-1.25	1.22e-07
	FAM174B	NA	0.32	0.2	-0.81	0.07	-0.07	0.81	-0.02	0.92	-0.4	0.3	0.64	0.000289313
	CHD2	Muscle	-2.06	8.57e-52	-1.48	0.000325434	-1.81	8.57e-33	-0.8	8.21e-06	-0.5	0.000408797	-1.32	2.08e-24
	MTHFD1	NA	-0.12	0.5	-0.44	0.5	-0.28	0.09	0.08	0.71	-0.75	0.06	0.76	2.89e-07
	PPP1R36	NA	-0.58	0.01	-0.78	0.41	0.33	0.58	-0.74	0.02	0.99	0.39	-0.2	0.57
	GPX2	Muscle	-1.67	0.14	0.62	0.72	4.84	1.22e-05	-0.35	0.77	2.13	0.19	2.68	0.000350384
	RAB15	NA	-0.47	0.34	-0.00595436	0.99	0.55	0.46	0.94	0.01	0.02	0.98	-0.98	0.06
	FNTB	Muscle	0.41	0.06	0.36	0.47	-2.21	9.27e-52	-0.54	0.000701402	0.00307769	0.99	-2.95	5.32e-40
	FUT8	Liver,Muscle	-0.61	0.000735887	-1.29	0.00148065	-1.08	5.13e-10	-0.52	0.00854556	-1.19	0.000129121	-1.08	4.52e-10
	GPHN	NA	-0.57	0.000430236	-0.76	0.09	-0.84	4.68e-08	-0.31	0.03	-0.42	0.22	-0.56	1.25e-05
	PLEK2	NA	1.1	0.04	0.2	0.69	1.68	0.24	0.32	0.38	-0.35	0.25	-0.43	0.45
	PLEKHH1	Muscle	-0.99	0.00411473	0.28	0.58	1.44	0.01	-0.09	0.81	0.21	0.57	2.3	2.18e-08
	ARG2	Liver	-0.09	0.89	-2.94	4.01e-06	0.1	0.91	0.44	0.35	-3.19	1.31e-10	2.48	1.17e-05
	VTI1B	NA	0.69	5e-07	-0.04	0.88	-0.26	0.1	0.5	1.47e-05	0.01	0.94	0.05	0.71
	ZFYVE26	Backfat	-1.45	5.13e-13	-0.43	0.16	-0.38	0.05	-1.27	4.25e-09	-0.71	0.000648993	-0.96	1.06e-12
	EXD2	NA	-0.73	0.00183675	-0.61	0.1	-0.01	0.96	-0.54	0.00321154	-0.12	0.74	-0.35	0.05
	GALNT16	Muscle	0.79	0.000137881	0.66	0.29	1.89	7.13e-24	-0.63	0.00360794	-0.28	0.6	1.78	7.8e-18
	SMOC1	Backfat	1.88	3.76e-21	0.97	0.00713287	1.1	2.51e-05	2.02	1.6e-27	0.26	0.4	0.94	0.000131359
	ADAM21	NA	NaN	nan	NaN	nan	NaN	nan	NaN	nan	NaN	nan	NaN	nan
	MAP3K9	NA	-2.75	1.14e-13	0.24	0.61	-0.89	0.39	-0.36	0.52	-0.3	0.33	0.67	0.33
	PCNX1	Muscle	-1.46	1.07e-18	-1.09	0.00328634	-1.68	4.22e-59	-0.06	0.77	-0.57	0.0057242	-1.26	6.15e-14
	SIPA1L1	NA	-0.5	0.000980254	1.06	3.3e-05	0.43	0.06	-0.41	0.01	0.99	9.49e-08	0.38	0.01
	ZNF410	NA	0.16	0.32	-0.11	0.77	-0.69	4.05e-05	0.55	9.63e-06	0.00378254	0.99	-0.04	0.7
	LTBP2	Backfat	-1.72	1.21e-12	-0.71	0.00943725	-0.63	0.00254997	-1.27	1.78e-05	0.03	0.93	0.32	0.13
	AREL1	NA	0.17	0.45	0.07	0.9	0.19	0.34	-0.05	0.81	-0.2	0.58	-0.13	0.32
	PROX2	NA	-0.18	0.91	-1.17	0.43	NaN	nan	1.56	0.27	-1.16	0.36	-0.65	0.41
	IFT43	NA	0.81	0.000119646	0.88	0.12	0.97	0.00170255	0.47	0.00250505	0.52	0.2	-0.01	0.96
	GPATCH2L	Muscle	-3.02	9.5e-34	-2.44	4.98e-06	-1.73	7.61e-05	-0.78	0.01	-0.75	0.12	-1.22	0.000129369
	LRRC74A	NA	NaN	nan	NaN	nan	NaN	nan	NaN	nan	NaN	nan	NaN	nan
	SPTLC2	NA	-0.05	0.75	-0.48	0.13	-0.22	0.37	0.03	0.87	0.08	0.68	-0.15	0.42
	SEL1L	NA	-0.61	2.01e-07	-0.73	0.08	-0.24	0.14	-0.5	0.000243951	-0.61	0.06	-0.66	1.78e-09
	PTPN21	NA	-0.49	0.0029507	-0.92	0.000160099	0.12	0.47	-0.58	0.00126569	-0.7	6.46e-05	-1.25	1.09e-07
	ENSSSCG00000002427	Liver	-2.44	1.41e-11	-1.86	0.00144636	-2.68	2.47e-12	-0.52	0.2	-1.53	0.0027811	-0.51	0.19
	TTC8	NA	0.09	0.78	-0.15	0.77	0.74	0.27	-0.4	0.08	-0.65	0.07	0.33	0.41
	FOXN3	Backfat,Liver,Muscle	-3.21	1.9e-82	-2.49	3.05e-09	-2.8	1.7e-63	-1.61	1.27e-13	-2.01	3.77e-36	-2.17	1.76e-35
	EFCAB11	NA	-0.19	0.44	-0.61	0.1	0.23	0.55	-0.32	0.12	-0.38	0.14	-0.16	0.45
	TDP1	NA	-0.16	0.67	-0.37	0.29	-0.08	0.84	-0.07	0.81	-0.11	0.71	0.000669169	0.99
	ATXN3	NA	-0.42	0.03	-0.62	0.04	-0.14	0.55	0.09	0.68	0.08	0.75	-0.01	0.95
	SLC24A4	NA	-3.04	3.06e-09	-1.4	0.12	NaN	nan	-0.2	0.78	-0.62	0.32	-2.36	0.01
	LGMN	NA	0.22	0.07	0.47	0.43	0.15	0.35	-0.86	1.35e-08	-1.07	0.00660017	0.2	0.16
	PRIMA1	Liver	0.03	0.94	-4.5	2.73e-07	1.75	1.35e-05	-0.23	0.57	-4.55	2.98e-17	0.03	0.85
	SERPINA11	NA	NaN	nan	0.29	0.61	NaN	nan	NaN	nan	-1.08	1.34e-05	NaN	nan
	SERPINA5	NA	2.5	1	-1.04	0.08	NaN	nan	4.15	1	-0.58	0.19	NaN	nan
	ENSSSCG00000002486	Liver	0.87	1	-2.27	8.1e-05	NaN	nan	-0.5	0.79	-3.92	7.68e-21	NaN	nan
	CLMN	Backfat,Liver,Muscle	-2.6	3.01e-20	-1.77	1.96e-05	-2.24	0.00028294	-2.45	2.39e-16	-1.63	1.16e-07	-1.85	5.18e-05
	SYNE3	Backfat,Liver	-1.73	1.61e-17	-1.44	3.93e-11	-0.5	0.00402122	-1.12	8.27e-07	-1.11	6.82e-05	-0.05	0.73
	CYP46A1	NA	-2.04	0.04	NaN	nan	NaN	nan	0.09	0.94	NaN	nan	NaN	nan
	WDR25	NA	0.28	0.36	1.35	0.000904124	1.52	3.57e-06	0.02	0.95	0.29	0.27	0.8	1.56e-06
	ENSSSCG00000002585	NA	NaN	nan	NaN	nan	NaN	nan	NaN	nan	NaN	nan	NaN	nan
	None	NA	NaN	nan	NaN	nan	NaN	nan	NaN	nan	NaN	nan	NaN	nan
	EFHC1	NA	0.23	0.4	0.01	0.98	0.12	0.77	0.34	0.07	2.51	0.000252248	0.61	0.01
	ENSSSCG00000002623	NA	-0.26	1	0.01	0.98	NaN	nan	1.42	1	-0.6	0.19	NaN	nan
	FBXO9	Liver	0.01	0.95	1.16	0.000236664	-0.3	0.03	0.26	0.09	1.68	3.96e-33	0.11	0.36
	GAS8	NA	0.09	0.68	0.86	0.00817163	0.93	0.000115222	0.04	0.84	0.79	0.000113657	0.56	0.000204501
	SPIRE2	Liver	0.2	0.5	1.5	0.02	0.99	0.06	0.57	0.00754739	1.11	0.04	1.36	3.56e-05
	CBFA2T3	NA	0.43	0.2	0.84	0.24	0.57	0.03	0.21	0.57	1.05	0.06	0.23	0.3
	CDT1	Backfat,Liver,Muscle	1.95	5.37e-05	3.84	1.18e-10	1.5	1.76e-05	2.93	3.45e-12	3.84	3.4e-16	4.17	1.63e-36
	KLHDC4	Liver	0.57	0.0012529	1.42	0.00184449	0.56	0.00100857	0.57	0.00234099	1.37	8.84e-05	0.94	5.28e-15
	ENSSSCG00000002653	NA	-1.08	0.04	1.29	0.15	1.63	0.00256869	0.56	0.29	1.87	0.03	0.55	0.05
	MAP1LC3B	NA	0.68	2.67e-09	-0.28	0.52	-0.36	0.01	0.17	0.16	-0.08	0.78	-0.9	3.3e-08
	ZCCHC14	NA	-1.32	2.22e-12	-0.51	0.33	-0.87	1.49e-05	-0.55	0.00814759	-0.84	0.04	-1.01	4.72e-08
	ENSSSCG00000002657	NA	NaN	nan	-0.00679422	0.99	-0.22	0.83	NaN	nan	0.67	0.5	-0.39	0.54
	KIAA0513	NA	-0.22	0.06	0.95	0.03	-0.09	0.48	0.33	0.0046797	1.04	0.00160929	0.61	2.07e-09
	ZDHHC7	Liver	1.13	2.02e-12	1.03	0.03	0.77	4.63e-08	0.96	8.58e-10	1.08	1.81e-05	1.31	5.71e-28
	CIBAR2	Muscle	NaN	nan	NaN	nan	1.84	0.04	NaN	nan	NaN	nan	1.86	1.26e-05
	USP10	NA	0.36	0.02	0.59	0.21	0.52	0.000442767	-0.43	0.01	-0.19	0.33	-0.31	0.01
	ATP2C2	NA	-2.07	1.5e-05	0.25	0.84	-2.1	0.00925266	0.73	0.4	0.12	0.91	NaN	nan
	MEAK7	NA	0.71	0.00298246	1.27	0.000394825	1.03	0.00273292	0.18	0.42	0.45	0.25	0.74	0.000624963
	CDH13	NA	0.33	0.05	-0.33	0.58	0.52	0.000380146	0.08	0.73	0.00892354	0.98	0.73	5.99e-10
	PLCG2	NA	-0.27	0.12	1.74	1.35e-09	0.25	0.4	0.3	0.1	0.41	0.21	0.31	0.23
	CMIP	NA	-0.07	0.75	0.37	0.42	1.16	8.6e-05	-1.24	6.37e-11	-1.05	3.04e-05	0.11	0.57
	VAT1L	NA	0.8	0.02	2.04	0.12	-0.79	0.51	1.17	0.00357666	1.89	0.1	-0.65	1
	KARS1	NA	0.85	5.64e-22	0.00829869	0.98	0.01	0.94	0.36	0.02	-0.05	0.81	-0.12	0.42
	ADAT1	NA	-0.15	0.64	0.15	0.74	-0.42	0.18	-0.41	0.06	0.45	0.15	-0.29	0.14
	ENSSSCG00000002707	NA	0.74	4.65e-06	-0.48	0.13	-0.41	0.00107861	1.02	2.56e-13	0.69	0.00214926	-0.36	0.00128823
	ENSSSCG00000002709	NA	0.08	0.88	-0.04	0.97	1.18	0.12	1.37	0.00588182	-0.03	0.97	2.86	7.62e-08
	WDR59	NA	-0.18	0.3	-0.22	0.65	0.23	0.32	-0.02	0.92	0.06	0.87	0.18	0.24
	MLKL	Muscle	0.99	7.63e-05	1.23	0.00410782	2.64	1.02e-12	0.77	0.00243369	0.48	0.16	1.73	5.41e-18
	FA2H	NA	-2.47	0.05	-1.16	0.55	2.09	0.14	-2.33	0.1	-0.16	0.91	1.94	0.03
	DDX19B	NA	-0.1	0.47	-0.45	0.16	-0.77	1.03e-05	-0.34	0.00377424	-0.27	0.23	-0.54	7.26e-05
	PDPR	NA	-0.62	0.000476408	-0.61	0.07	0.19	0.15	-0.36	0.06	-0.52	0.03	-0.42	0.0023766
	ENSSSCG00000002729	NA	1.13	4.42e-11	2.3	6.83e-12	0.68	0.00215243	-0.37	0.00673968	0.4	0.03	-0.13	0.44
	IST1	NA	0.21	0.14	-2.11	1	-0.19	0.09	0.61	9.7e-06	-1.76	6.54e-05	-0.08	0.39
	PMFBP1	NA	-1.68	0.02	NaN	nan	-0.49	0.72	1.76	0.04	NaN	nan	NaN	nan
	ZFHX3	Backfat,Muscle	-3.29	2.48e-49	-0.49	0.23	-1.86	2.12e-15	-2.97	1.42e-41	-2.12	1.02e-19	-3.17	7.51e-62
	NQO1	NA	0.44	0.14	2.63	4.01e-05	0.5	0.04	0.49	0.1	0.82	0.17	1.13	6.97e-05
	NFAT5	Backfat,Muscle	-1.8	1.06e-14	0.39	0.62	-1.66	1.67e-13	-1.3	2.2e-07	0.35	0.55	-2.25	1.72e-43
	TMED6	Liver	1.04	0.54	-2.61	0.01	NaN	nan	-0.16	0.88	-3.07	0.000354886	-1.46	0.01
	SMPD3	NA	0.23	0.63	-0.37	0.5	-0.56	0.44	1.31	0.0020459	-1.72	2.96e-08	0.51	0.32
	RIPOR1	NA	1.44	7.15e-21	0.84	0.26	2.86	2.3e-55	-0.29	0.1	-0.36	0.21	-0.27	0.02
	KCTD19	NA	0.47	0.46	-0.43	0.82	2.94	0.01	0.55	0.42	-0.43	0.85	-0.46	0.12
	CCDC113	Backfat,Liver	-1.26	0.000481383	1.44	0.04	NaN	nan	-1.04	0.00240228	3.58	1.76e-05	NaN	nan
	CSNK2A2	NA	0.17	0.2	-0.21	0.66	0.93	4.38e-10	0.09	0.68	-0.05	0.87	-0.28	0.0037132
	CFAP20	NA	0.65	0.000584164	-0.09	0.88	0.43	0.05	0.75	7.65e-08	-0.74	0.12	0.38	0.01
	MMP15	NA	0.32	0.32	0.35	0.44	-0.29	0.18	0.74	0.02	-0.22	0.48	1.38	1.19e-09
	TEPP	NA	NaN	nan	NaN	nan	NaN	nan	NaN	nan	NaN	nan	NaN	nan
	ENSSSCG00000002811	NA	-2.95	1.59e-06	NaN	nan	0.62	0.51	0.54	0.59	NaN	nan	0.89	0.09
	ADGRG1	Muscle	0.9	4.36e-10	1.27	0.00540249	1.71	3.04e-15	0.09	0.61	0.13	0.75	1.23	8.09e-12
	RSPRY1	NA	-0.02	0.92	-0.87	0.05	-0.35	0.06	-0.19	0.41	-0.59	0.08	-0.46	0.00239756
	LPCAT2	NA	0.1	0.6	-1.74	0.00143174	-0.55	0.05	0.55	3.13e-05	-0.47	0.23	0.1	0.66
	MMP2	Muscle	0.00568067	0.96	0.51	0.24	1.1	6.86e-09	-0.38	0.0062798	1.17	2.43e-05	1.2	1.48e-10
	GPI	NA	0.58	0.00121534	0.41	0.16	0.52	0.000294531	-0.03	0.89	-0.68	6e-06	0.41	0.05
	ENSSSCG00000002877	NA	0.45	0.01	-0.31	0.48	-0.02	0.93	1.24	2.03e-12	1.28	2.54e-05	-0.13	0.28
	ATP4A	NA	NaN	nan	NaN	nan	NaN	nan	NaN	nan	NaN	nan	NaN	nan
	WDR62	NA	0.78	0.02	1.32	0.04	2.21	1.68e-11	0.27	0.41	0.87	0.00431905	0.77	0.00131367
	ZNF260	NA	0.17	0.37	-0.08	0.85	-0.32	0.12	0.21	0.16	0.6	0.04	-0.78	3.21e-06
	ZNF567	Backfat	1.09	1.83e-06	0.94	0.1	0.7	0.03	1.02	0.000546874	1.88	4.16e-15	0.14	0.51
	ZNF382	NA	0.91	0.01	0.09	0.86	-0.21	0.59	0.52	0.03	0.67	0.06	-0.74	7.48e-05
	ENSSSCG00000002935	NA	1.37	2.26e-07	0.8	0.01	1.77	2.72e-09	0.69	0.00386426	0.92	0.00222055	0.19	0.39
	ENSSSCG00000002941	NA	NaN	nan	NaN	nan	NaN	nan	NaN	nan	NaN	nan	NaN	nan
	SIPA1L3	NA	0.58	0.01	0.8	0.31	2.16	6.21e-13	-0.15	0.4	-0.51	0.04	0.27	0.12
	YIF1B	NA	1.16	5.85e-05	0.3	0.43	0.27	0.21	-0.46	0.1	-0.91	4.1e-07	-0.25	0.08
	ACTN4	NA	-0.24	0.22	-0.42	0.54	2.64	5.98e-44	-0.75	0.000261419	-1.16	0.00869277	0.49	0.00212682
	ENSSSCG00000002969	NA	NaN	nan	NaN	nan	NaN	nan	NaN	nan	NaN	nan	NaN	nan
	ACP7	NA	NaN	nan	NaN	nan	NaN	nan	NaN	nan	NaN	nan	NaN	nan
	ITPKC	NA	0.8	0.01	-0.06	0.89	1.03	0.000186314	0.73	0.01	-0.38	0.16	0.91	2.71e-08
	ENSSSCG00000003006	Liver	-0.94	0.16	-3.96	2.43e-11	1.05	0.16	-1.97	0.00330418	-5.86	3.41e-46	-1.3	0.01
	None	NA	NaN	nan	NaN	nan	NaN	nan	NaN	nan	NaN	nan	NaN	nan
	ETHE1	NA	1.38	9.12e-08	0.74	0.19	1.11	6.39e-06	-0.49	0.05	-0.88	0.00546447	0.08	0.6
	ENSSSCG00000003072	Muscle	-1.22	3.93e-13	-0.48	0.56	-1.57	4.68e-19	-0.99	2.26e-08	-0.32	0.59	-1.59	3.93e-34
	ENSSSCG00000003086	NA	1.96	1	2.36	0.000123808	NaN	nan	2.01	1	0.5	0.27	NaN	nan
	APOE	Backfat,Liver,Muscle	1.44	1.9e-12	1.79	0.00680668	2.19	3.25e-13	1.12	2.28e-06	1.11	0.02	2.74	8.02e-09
	PPP5C	NA	0.98	1.61e-06	0.79	0.00800747	0.19	0.3	0.61	0.00159271	0.44	0.0081889	0.5	0.000265617
	HIF3A	NA	2.62	4.11e-17	1.21	0.18	3.78	2.7e-11	0.37	0.32	0.42	0.18	0.44	0.09
	ARHGAP35	NA	-0.75	4.25e-09	-0.3	0.44	-0.65	0.000221344	-0.69	1.65e-05	-0.43	0.1	-1.28	3.81e-11
	DHDH	NA	1.29	2.05e-12	0.04	0.94	0.58	0.000128272	0.65	0.000115421	0.04	0.91	1.22	1.16e-34
	NUCB1	NA	1.37	0.44	-0.98	0.4	-0.24	0.87	-0.39	0.7	-1.93	0.01	-0.56	0.46
	SLC17A7	NA	-1.3	0.02	-0.41	0.78	NaN	nan	0.32	0.65	-0.06	0.95	-0.56	0.65
	MED25	NA	1.21	6.77e-09	1.15	0.05	1.4	2.83e-12	0.22	0.2	-0.14	0.52	0.02	0.82
	ZNF614	Liver	-2.12	4.56e-09	-2.3	6.52e-05	-1.27	0.00645434	-0.66	0.04	-1.15	0.02	-0.63	0.1
	NLRP12	NA	-2.52	7.19e-06	NaN	nan	NaN	nan	2.07	0.05	NaN	nan	NaN	nan
	ENSSSCG00000003253	Muscle	2.22	8.87e-26	1.01	0.1	3.03	2.21e-47	-0.69	0.01	-1.18	3.96e-06	1.22	4.12e-16
	ZNF471	NA	-0.44	0.35	-0.47	0.67	0.04	0.96	-0.94	0.00151145	-1.48	0.03	-1.37	6.27e-05
	MMEL1	Muscle	-1.43	0.0067546	-1.14	0.42	1.42	0.00912948	0.29	0.68	0.39	0.79	2.53	3.93e-11
	TAS1R1	Muscle	-0.62	0.15	0.06	0.94	-1.25	7.54e-05	-0.19	0.64	-0.14	0.83	-1.17	1.48e-06
	DNAJC11	NA	0.59	0.00277246	0.3	0.27	-0.00956378	0.96	0.27	0.14	0.24	0.22	0.3	0.02
	TNFRSF9	NA	0.32	0.82	1.47	0.19	NaN	nan	-0.16	0.85	1.25	0.16	-1.58	0.01
	SLC2A7	NA	NaN	nan	NaN	nan	NaN	nan	NaN	nan	NaN	nan	NaN	nan
	CA6	NA	NaN	nan	NaN	nan	NaN	nan	NaN	nan	NaN	nan	NaN	nan
	CLSTN1	NA	-0.11	0.42	0.22	0.42	0.52	2.95e-05	0.06	0.76	0.56	0.00995933	1.48	6.51e-51
	UBE4B	NA	-0.21	0.22	-0.14	0.71	0.43	0.01	-0.79	4.36e-05	-1.08	1.07e-12	-1.09	2.42e-19
	CENPS	Backfat,Liver	1.48	0.0022957	1.2	0.04	1.65	0.01	2.22	1.01e-08	1.5	0.00157443	0.73	0.06
	EXOSC10	NA	0.16	0.44	0.25	0.55	0.29	0.14	-0.33	0.09	-0.2	0.29	-0.34	0.01
	MTOR	NA	-0.95	1.68e-09	-0.39	0.28	-0.54	0.00053738	-0.44	0.01	0.03	0.91	-0.51	0.00024234
	DISP3	NA	NaN	nan	-0.19	0.84	NaN	nan	NaN	nan	-0.33	0.6	NaN	nan
	CLCN6	NA	0.33	0.19	0.36	0.49	1.37	1.04e-06	-0.39	0.06	-1.08	0.000438876	-0.09	0.54
	NPPB	NA	NaN	nan	NaN	nan	NaN	nan	NaN	nan	NaN	nan	NaN	nan
	PLOD1	Muscle	0.99	0.000106715	1.01	0.00120678	1	9.06e-12	0.93	0.000288927	0.57	0.00566865	1.43	3.61e-18
	ENSSSCG00000003448	NA	NaN	nan	NaN	nan	NaN	nan	NaN	nan	NaN	nan	NaN	nan
	LRRC38	NA	0.11	0.87	NaN	nan	1.75	0.02	0.89	0.15	NaN	nan	-0.18	0.72
	ENSSSCG00000003461	Liver,Muscle	-0.59	0.02	-1.8	1.72e-05	-1.18	6.16e-25	-0.61	0.04	-1.21	9.13e-05	-2.36	5.77e-27
	DNAJC16	NA	-0.44	0.0053424	-0.07	0.87	-0.37	0.08	0.01	0.95	-0.01	0.96	-0.82	5.27e-08
	FBLIM1	NA	1.04	1.47e-14	0.87	0.19	0.9	2.64e-08	0.69	3.99e-08	1.14	0.01	-0.7	3.01e-08
	TMEM82	Backfat	2.76	1.19e-07	1.39	0.00136115	1.78	0.01	1.04	0.03	0.03	0.88	-0.62	0.07
	PLEKHM2	NA	0.48	0.00010217	0.99	0.000332697	-0.3	0.05	0.1	0.52	0.44	0.00837016	-0.25	0.13
	EPHA2	NA	-0.25	0.31	-0.09	0.87	0.89	0.00319722	0.4	0.09	-0.04	0.91	1.46	7.79e-14
	ARHGEF19	Liver,Muscle	0.9	0.00469607	1.34	0.00401176	2.09	1.65e-05	0.86	0.00102327	2.41	6.52e-08	2.31	2.81e-17
	EMC1	NA	-0.24	0.1	0.58	0.00852852	0.21	0.15	-0.1	0.52	0.67	1.53e-06	0.4	2.96e-05
	CAPZB	NA	0.94	1.8e-15	0.42	0.48	1.81	5.98e-24	0.05	0.69	-0.48	0.01	0.5	0.00173609
	PINK1	NA	-0.36	0.00257878	-0.16	0.65	-0.62	0.00154218	-0.47	0.13	-0.04	0.86	0.17	0.44
	KIF17	NA	-1.19	0.00538936	NaN	nan	0.45	0.42	0.63	0.14	NaN	nan	0.82	0.01
	EIF4G3	Muscle	-0.64	6.2e-09	-0.14	0.62	-1.61	9.46e-17	-0.35	0.01	0.12	0.58	-1.81	5.33e-26
	ECE1	Muscle	0.08	0.62	-0.35	0.26	1.21	8.47e-13	-0.22	0.19	-0.96	5.42e-06	1.07	1.46e-11
	EPHB2	NA	-0.8	0.00681255	-0.09	0.94	0.48	0.17	0.2	0.59	2.93	0.04	2.27	5.07e-11
	STPG1	Backfat	-2.77	0.00106697	0.93	0.39	NaN	nan	-2.15	0.00240344	-0.35	0.71	NaN	nan
	None	NA	-2.66	0.00106894	0.3	0.65	0.42	0.7	-2.7	1	2.3	0.00305961	0.76	0.27
	COL16A1	NA	-0.35	0.15	0.09	0.91	0.61	0.01	1.38	8.1e-08	2.06	5.44e-06	2.75	1.01e-24
	SPOCD1	NA	-4.45	4.09e-07	NaN	nan	NaN	nan	NaN	nan	NaN	nan	NaN	nan
	LCK	NA	0.7	0.09	-0.01	0.98	0.59	0.32	0.5	0.21	-0.4	0.4	0.94	0.07
	AGO3	NA	-1.05	2.5e-12	-1.06	0.01	-1.17	3.31e-23	-0.07	0.68	-0.32	0.07	-0.47	0.00188909
	RHBDL2	NA	-0.15	0.63	-0.64	0.25	0.49	0.45	0.22	0.34	0.2	0.67	-0.12	0.7
	ENSSSCG00000003654	NA	-1.92	4.52e-38	-1.09	0.02	-1.02	6.52e-10	-0.15	0.45	-0.05	0.83	0.25	0.16
	NT5C1A	Backfat	-3.03	0.000199748	-0.22	0.89	-0.79	4.98e-10	-2.55	0.00277947	0.75	0.6	-0.21	0.45
	HPCAL1	NA	-0.18	0.7	-0.4	0.78	-0.18	0.81	-0.47	0.24	-1.38	0.01	-0.27	0.45
	RLF	NA	-0.13	0.49	-1.11	0.000322058	-0.66	0.000193097	0.13	0.47	-0.46	0.04	-0.74	9.6e-09
	SEH1L	NA	-0.1	0.57	-0.65	0.01	0.85	2.73e-07	0.09	0.59	-0.44	0.01	0.17	0.18
	ANKRD12	Liver	-0.64	0.00853256	-1.43	1.24e-12	-0.82	6.4e-05	-1.28	5.15e-08	-2.08	2.12e-23	-2.47	4.81e-64
	MTCL1	NA	-1.58	3.32e-12	0.92	0.03	-0.68	0.000436306	-0.4	0.14	0.95	0.0067787	-0.06	0.67
	EPB41L3	NA	-0.85	3.69e-11	-0.27	0.64	-0.18	0.62	-0.82	3.65e-05	-1.13	1.57e-07	0.14	0.72
	DLGAP1	Backfat,Muscle	-3.11	9.15e-11	0.21	0.82	-4.02	1.4e-09	-1.65	0.00444395	1.45	0.07	-1.52	0.04
	MYL12A	NA	0.74	2.13e-09	-0.46	0.11	-0.33	0.00312108	0.34	0.01	-0.14	0.51	-0.12	0.36
	MYOM1	Backfat	-2.71	6.82e-27	-0.73	0.38	-1.25	5.57e-17	-1.65	1.27e-06	-1.31	0.02	-0.42	0.08
	EMILIN2	Muscle	0.1	0.42	1.07	0.06	1.44	4.42e-19	0.91	4.66e-07	1.21	0.00194673	1.24	2.3e-16
	ESCO1	Muscle	-0.42	0.02	-1.33	0.00193153	-2.83	3.68e-107	0.82	2.35e-05	0.11	0.66	-1.62	7.12e-26
	LAMA3	NA	-0.59	0.00134394	0.2	0.76	0.57	0.11	0.23	0.42	0.75	0.12	0.41	0.12
	TTC39C	Liver,Muscle	-2.35	1.54e-08	-2.62	0.00033688	-2.97	0.000302661	-0.01	0.97	-1.65	0.00273348	-2.45	2.12e-05
	CABYR	NA	0.94	0.07	1.84	0.00666557	-0.14	0.86	0.26	0.43	0.22	0.74	0.06	0.88
	OSBPL1A	NA	-0.46	0.000233015	-0.78	0.06	0.04	0.81	-0.56	0.00306385	-0.78	0.01	-0.18	0.24
	IMPACT	Muscle	-0.39	0.04	-1.03	0.000261011	-1.55	1.51e-20	0.28	0.11	-0.21	0.37	-1.64	5.84e-35
	ZNF521	NA	-0.97	8.34e-07	-1.27	0.03	0.66	0.01	-0.52	0.00527085	-0.75	0.09	0.59	0.000988193
	SS18	NA	0.46	0.00168178	-0.25	0.47	0.58	0.00597625	0.71	9.69e-09	0.68	0.00169237	0.41	0.00899482
	KCTD1	Backfat	-1.07	0.00177321	-0.43	0.4	-0.55	0.18	-1.29	5.72e-07	-0.38	0.37	0.14	0.62
	CHST9	NA	-0.38	0.52	-1.72	0.00732421	-1.17	0.0014894	2.24	7.38e-05	0.64	0.48	0.71	0.05
	CDH2	NA	-0.41	0.44	-0.71	0.06	0.39	0.5	0.3	0.48	-0.88	0.000616122	0.62	0.1
	GAREM1	Liver	-0.47	0.00879344	-1.09	0.00864024	-1.02	3.16e-08	0.03	0.86	-1.49	5.18e-11	-0.57	0.00042206
	MEP1B	NA	-0.07	0.94	-0.25	0.88	NaN	nan	0.75	0.5	1.22	0.48	NaN	nan
	KLHL14	NA	-0.93	0.34	NaN	nan	NaN	nan	-0.71	0.29	NaN	nan	NaN	nan
	NOL4	NA	NaN	nan	NaN	nan	NaN	nan	NaN	nan	NaN	nan	NaN	nan
	MAPRE2	NA	0.92	7.33e-11	0.76	0.18	1.17	1.95e-10	-0.69	1.39e-05	-0.78	0.00011394	-1.42	2.46e-18
	GALNT1	NA	-0.01	0.93	-0.99	2.86e-05	-0.55	4.15e-06	0.26	0.15	-0.06	0.78	-0.13	0.38
	KIAA1328	Muscle	-1.16	5.33e-12	-1.6	0.01	-1.74	5.34e-18	-0.33	0.07	0.37	0.26	-1.05	3.3e-07
	PIK3C3	NA	-0.62	3.82e-06	-1.33	0.000107141	-1.42	1.89e-24	0.27	0.06	-0.28	0.25	-0.88	4.91e-09
	TTLL7	Liver,Muscle	-2.15	2.4e-19	-2.26	0.000214821	-2.57	1.49e-44	-0.86	0.00455058	-1.77	0.00051405	-1.44	9.06e-14
	ADGRL2	NA	-1	1.39e-08	-1.12	0.01	-0.64	8.28e-05	-0.33	0.08	-0.77	0.00974824	-0.39	0.02
	NEXN	NA	0.7	0.00210081	0.45	0.62	0.45	0.00159596	-0.93	0.000102191	0.81	0.24	-1.92	1.11e-33
	MIGA1	NA	-1.6	8.1e-13	-2.49	0.000365597	-1.51	2.4e-07	0.6	0.03	0.26	0.67	-0.82	0.00035991
	ZZZ3	NA	-1.03	6.19e-14	-1.58	2.49e-05	-2.05	1.04e-54	0.49	0.000266096	0.22	0.36	-0.56	3.03e-06
	ACADM	Muscle	-0.2	0.18	-2.98	1.96e-07	-1.11	1.14e-15	0.77	0.000412639	-0.77	0.05	-1.03	2.06e-11
	SLC44A5	Liver	NaN	nan	-6.55	3.81e-13	-1.31	0.24	-2.08	0.04	-4.53	2.78e-11	-1.35	0.05
	CRYZ	NA	0.32	0.03	-1.31	0.00695839	-0.98	2.4e-13	0.59	0.01	-0.12	0.76	-0.9	2.17e-08
	LRRIQ3	Backfat,Liver,Muscle	-2.53	5.5e-07	-4.3	0.000954339	-4.02	1.18e-10	-1.91	0.000126171	-2.32	0.02	-4.58	8.57e-23
	ANKRD13C	NA	-0.09	0.65	-0.95	0.19	-0.000350397	0.99	0.55	0.00011783	-0.25	0.7	-0.73	5.01e-07
	LRRC7	NA	-0.84	0.2	NaN	nan	-0.11	0.89	0.44	0.6	NaN	nan	0.15	0.75
	RPE65	NA	NaN	nan	NaN	nan	NaN	nan	NaN	nan	NaN	nan	NaN	nan
	WLS	NA	-0.52	0.000381639	-0.18	0.63	-0.82	7.94e-07	-0.18	0.21	0.01	0.97	-0.57	0.00192363
	PDE4B	NA	-0.11	0.74	-0.7	0.04	-0.94	0.000289811	0.45	0.2	-0.83	0.00349018	-0.57	0.02
	DNAJC6	Backfat,Muscle	-1.08	0.00431038	-1.06	0.04	-1.34	0.00989073	-1.17	0.000773372	0.72	0.25	-1.79	3.59e-07
	JAK1	Muscle	-0.66	2.49e-08	-1.37	0.06	-1.07	3.86e-30	-0.72	1.86e-05	-1.14	3.97e-05	-1.04	1.21e-11
	None	NA	NaN	nan	NaN	nan	NaN	nan	NaN	nan	NaN	nan	NaN	nan
	ROR1	Backfat	-1.97	2.22e-13	-2.13	1.23e-09	-1.92	1.73e-08	-1.11	2.49e-05	-0.69	0.07	-0.17	0.72
	EFCAB7	Liver,Muscle	-1.48	7e-10	-2.49	0.000564947	-1.85	1.13e-19	-0.8	0.01	-2.05	0.000342403	-1.2	5.87e-08
	None	NA	-0.34	0.16	-0.99	0.00270892	0.29	0.32	0.55	0.00389204	0.72	0.04	-0.51	0.02
	ALG6	NA	0.33	0.3	-0.78	0.05	-0.61	0.02	0.01	0.97	0.2	0.59	-0.63	0.00308749
	ATG4C	Liver,Muscle	-1.35	1.9e-12	-2.8	1.96e-06	-2.44	2.58e-38	-0.34	0.09	-1.17	0.01	-1.06	1.13e-08
	DOCK7	NA	-1.38	8.46e-26	-1.83	0.00186613	-1.08	6.77e-09	-0.32	0.03	-0.92	0.00121656	-0.19	0.25
	ANGPTL3	NA	-3.42	0.000287094	-0.61	0.05	NaN	nan	-1.49	0.18	-0.41	0.08	-4.24	1.87e-07
	KANK4	NA	-1.47	1.29e-07	1.21	0.09	0.06	0.88	-0.38	0.42	4.08	2.89e-05	1.44	4.64e-06
	ENSSSCG00000003825	NA	-0.96	0.0097479	-3.61	1	-1.6	0.00335783	-1.03	0.00312871	-3.7	3.02e-11	-0.2	0.73
	ENSSSCG00000003826	NA	0.7	0.41	-2.38	2.66e-14	NaN	nan	1.26	0.02	-0.41	0.18	NaN	nan
	FGGY	NA	-1.03	2.93e-09	-1.68	0.02	-1.18	5.35e-12	-0.24	0.28	-0.73	0.07	-0.33	0.03
	OMA1	NA	-0.02	0.95	-0.8	0.04	-0.51	0.00759795	-0.14	0.51	-0.41	0.21	-0.61	0.000102331
	DAB1	NA	-1.09	0.05	-0.01	0.97	-2.25	0.00619097	-0.52	0.63	-0.18	0.63	0.12	0.88
	PLPP3	Liver	-1.09	1.29e-12	-1.23	0.01	-0.16	0.38	-0.25	0.19	-1.25	0.000278123	-0.01	0.95
	TTC4	NA	0.08	0.73	0.03	0.93	-0.5	0.01	0.12	0.5	0.31	0.24	-0.65	0.000312043
	MROH7	NA	-5.65	6.56e-14	NaN	nan	NaN	nan	NaN	nan	NaN	nan	NaN	nan
	ECHDC2	NA	0.32	0.03	-0.42	0.28	1.27	3.69e-15	-0.15	0.47	-0.48	0.07	0.89	6.51e-08
	ZFYVE9	NA	-0.7	3.52e-07	-1.34	0.00867884	-1.1	4.34e-16	-0.26	0.11	-0.47	0.21	-0.83	6.95e-09
	NRDC	NA	0.16	0.18	-0.23	0.35	-0.48	5.7e-05	-0.17	0.22	-0.04	0.82	-0.83	3.83e-09
	EPS15	NA	-0.06	0.71	-0.65	0.08	-0.24	0.06	-0.12	0.4	-0.65	1.51e-06	-1.23	3.5e-29
	FAF1	NA	-0.6	2.07e-06	-0.45	0.19	-0.7	2.23e-08	-0.51	2.99e-05	-0.27	0.3	-0.65	5.77e-06
	SPATA6	Backfat,Muscle	-2.21	5.37e-15	-1.39	0.24	-1.13	0.00266296	-1.9	1.63e-13	-0.34	0.74	-1.66	9.02e-15
	SLC5A9	Liver	-0.66	0.3	-4.08	4.19e-17	NaN	nan	-1.49	0.0083626	-3.77	2.06e-11	NaN	nan
	MKNK1	NA	0.86	1.6e-07	0.51	0.28	1.8	3.06e-13	-0.23	0.12	-0.81	0.01	0.02	0.84
	DMBX1	NA	NaN	nan	-8.86	3.76e-10	NaN	nan	NaN	nan	NaN	nan	NaN	nan
	LRRC41	NA	-0.11	0.57	0.1	0.89	-0.1	0.63	0.03	0.86	-0.15	0.78	-0.2	0.25
	RAD54L	Liver	1.3	0.000174445	2.53	5.32e-07	2.13	3.16e-09	0.87	0.00302909	1.43	1.14e-05	0.35	0.05
	TSPAN1	Muscle	1.22	0.17	0.44	0.73	1.77	0.02	-0.48	0.26	1.3	0.28	2.92	6.83e-07
	PIK3R3	NA	0.39	0.02	0.65	0.38	0.09	0.73	0.6	0.00140471	1.32	0.01	0.4	0.03
	MAST2	Liver	1.3	4.5e-14	1.8	0.00375316	1.37	6.1e-18	0.49	0.03	1.63	9.76e-05	0.86	8.57e-10
	PRDX1	NA	1.3	1.52e-05	0.47	0.02	0.01	0.93	0.81	0.02	1.47	1.24e-16	0.69	6.58e-05
	TESK2	NA	-0.73	0.00134079	-0.62	0.09	-0.2	0.34	-0.1	0.69	-0.59	0.02	0.17	0.29
	ZSWIM5	NA	-3.92	4.89e-09	-2.14	0.19	-2.07	0.01	-1.65	0.11	NaN	nan	NaN	nan
	BTBD19	Liver,Muscle	0.11	0.65	3.25	1.21e-17	1.82	4.52e-05	0.85	0.000172576	3.76	2.4e-24	1.4	8.03e-07
	HYI	Muscle	1.37	8.28e-15	0.9	0.04	1.68	2.77e-11	0.79	1.46e-06	0.17	0.66	1.6	1.46e-15
	SZT2	NA	-1.15	1.62e-06	0.82	0.03	0.61	0.0018091	-0.38	0.21	0.09	0.83	0.23	0.08
	ENSSSCG00000003965	Liver	0.33	0.58	1.34	0.04	0.8	0.32	0.21	0.63	1.93	0.000171045	1.53	0.00147313
	None	NA	0.45	0.01	0.21	0.49	0.31	0.14	0.45	0.03	0.5	0.00767788	0.41	0.01
	ZMYND12	NA	0.58	0.51	-0.03	0.96	2.02	0.12	0.22	0.72	-0.84	0.21	1.2	0.03
	None	NA	-0.47	0.47	1.78	3.08e-07	-0.41	0.32	0.3	0.6	1.78	0.08	0.78	0.03
	SCMH1	NA	0.41	0.03	1.11	0.03	-0.47	0.02	-0.63	0.000457083	-0.69	0.25	-0.49	0.00854066
	ENSSSCG00000004001	NA	-0.92	0.38	-0.41	0.42	-1.39	0.17	0.78	0.51	-0.39	0.28	-0.18	0.82
	RPS5	NA	1.45	1.77e-29	1.07	0.00573617	0.57	0.00815998	-0.57	9.49e-05	-0.23	0.41	0.22	0.25
	WDR27	NA	-0.45	0.19	-0.61	0.4	0.14	0.73	-0.01	0.97	0.08	0.89	1.2	4.96e-06
	THBS2	NA	-1	1.49e-08	0.15	0.81	-2.1	9.78e-19	-0.58	0.00246688	1.38	0.0011486	-0.38	0.66
	FRMD1	NA	-1.54	0.05	0.09	0.9	-1.82	0.04	-0.5	0.55	-0.74	0.01	0.85	0.35
	AFDN	NA	0.05	0.71	0.49	0.05	0.61	0.01	0.11	0.53	0.33	0.05	0.86	3.97e-06
	SFT2D1	NA	1.09	0.000475687	0.41	0.57	-0.53	0.000386358	0.28	0.38	0.82	0.1	0.00476162	0.97
	RPS6KA2	NA	1.27	5.36e-07	-0.77	0.18	1.38	4.95e-21	0.53	0.04	-1.87	2.73e-11	0.26	0.09
	ENSSSCG00000004024	NA	0.2	0.32	0.35	0.26	0.28	0.39	0.29	0.17	0.11	0.62	0.69	0.03
	PDE10A	NA	-1.64	2.78e-13	-0.88	0.11	-1.11	0.0031648	-0.15	0.55	0.02	0.96	0.87	0.00819131
	QKI	NA	-1.08	7.74e-15	-1.84	1.6e-07	-1.24	1.03e-24	0.23	0.22	-0.56	0.00675234	-0.77	7.81e-08
	PRKN	Backfat,Liver,Muscle	-1.91	4.74e-19	-1.84	0.000362246	-1.31	3.32e-06	-1.04	3.39e-05	-1.33	0.0021964	-1.42	9.8e-14
	AGPAT4	Liver,Muscle	1.92	8.27e-10	2.04	0.00210574	1.29	3.9e-06	0.96	0.00109919	1.55	0.00508258	1.1	7.27e-07
	SLC22A3	NA	0.81	3.12e-07	-0.24	0.77	0.39	0.46	0.86	3.88e-10	-0.69	0.22	1.74	3.99e-06
	SLC22A2	NA	NaN	nan	4.59	0.28	NaN	nan	NaN	nan	21.47	8.43e-10	NaN	nan
	SLC22A1	NA	-2.24	0.07	0.04	0.96	NaN	nan	1.02	0.56	-1.33	0.00432392	NaN	nan
	IGF2R	NA	-1.28	5.28e-16	-1.1	0.00973244	-0.44	0.00880504	-0.12	0.56	-0.26	0.39	0.28	0.05
	FNDC1	Muscle	-0.37	0.04	1	0.06	1.46	1.55e-06	-0.49	0.15	-1.36	0.000954339	1.75	4.87e-12
	TAGAP	NA	-0.5	0.06	0.44	0.61	-0.25	0.63	0.26	0.43	0.94	0.06	1.05	0.02
	SYTL3	NA	0.41	0.26	0.66	0.29	-1.47	0.01	0.86	0.000589781	0.31	0.41	1.04	0.04
	None	NA	-0.2	0.42	-0.8	0.02	-0.77	8.31e-08	-0.31	0.21	-0.16	0.56	-0.9	1.45e-09
	ARID1B	NA	-0.75	1.25e-09	-0.25	0.29	-0.28	0.14	-0.79	5.88e-10	-0.45	0.00794021	-1.2	1.42e-11
	TIAM2	Backfat	-1.86	6.18e-20	-1.08	0.16	-1.42	4.12e-08	-1.51	2.62e-09	-0.01	0.98	-0.59	0.03
	SCAF8	Muscle	-1.43	9.4e-24	-1.52	2.23e-05	-1.73	1.63e-25	-0.12	0.41	-0.69	0.00458222	-1.02	5.68e-14
	CNKSR3	NA	0.08	0.8	-0.66	0.01	-0.17	0.49	0.59	0.03	-1.17	2.66e-08	0.21	0.46
	OPRM1	NA	NaN	nan	NaN	nan	NaN	nan	NaN	nan	NaN	nan	NaN	nan
	MTRF1L	NA	1.04	4.61e-05	0.54	0.23	0.25	0.37	0.97	6.9e-09	1.06	0.000379228	-0.06	0.67
	FBXO5	NA	0.9	0.04	0.23	0.77	0.53	0.31	1.15	0.000358715	0.32	0.53	0.72	0.01
	VIP	NA	NaN	nan	NaN	nan	NaN	nan	NaN	nan	NaN	nan	NaN	nan
	CCDC170	NA	-1.51	2.55e-20	0.69	0.21	-1.17	0.00592504	-0.61	0.000329458	0.38	0.42	-0.06	0.85
	ARMT1	NA	0.95	9.23e-05	-0.71	0.05	0.41	0.1	0.85	4.64e-05	0.46	0.21	-0.28	0.12
	RMND1	NA	0.71	0.00076602	-0.73	0.02	0.57	0.02	0.29	0.05	-0.05	0.83	-0.15	0.3
	MTHFD1L	NA	-0.83	3.7e-05	-0.48	0.59	-0.45	0.21	-0.37	0.02	0.45	0.43	1.45	1.71e-07
	IYD	NA	1	0.46	-0.09	0.92	1.16	0.41	0.11	0.93	0.6	0.03	-1.17	0.09
	PPP1R14C	Muscle	-3.2	0.000375563	NaN	nan	-1.91	3.15e-29	-1.39	0.34	NaN	nan	-1.77	5.93e-11
	LRP11	Liver	-1.1	2.84e-07	-2.89	1.88e-05	-1.18	3.8e-06	0.23	0.34	-1.22	0.02	-0.53	0.03
	LATS1	NA	-0.32	0.01	-1.7	4.34e-05	-0.51	0.01	-0.05	0.67	-0.92	0.00365153	-0.92	2e-07
	ADGB	NA	-0.55	0.00447761	-1.08	0.00546049	-1.5	6.84e-15	-0.1	0.67	-0.7	0.01	-0.57	0.00554898
	GRM1	NA	-4.14	6.81e-08	NaN	nan	NaN	nan	NaN	nan	NaN	nan	NaN	nan
	SHPRH	NA	-1.75	3.87e-37	-2.02	5.1e-07	-1.7	2.24e-14	0.01	0.94	-0.43	0.21	-0.94	3.84e-07
	FBXO30	NA	-0.85	1.51e-09	-2.29	7.49e-08	-0.81	9.34e-10	0.35	0.05	-0.4	0.25	-0.76	3.43e-05
	UTRN	NA	-2.49	1.72e-53	-2.05	3.01e-06	-1.62	6.73e-26	-0.9	7.98e-06	-0.48	0.01	-0.49	0.0016362
	STX11	NA	0.52	0.09	-0.11	0.87	0.95	0.03	-0.01	0.97	-0.5	0.3	1.32	3.24e-07
	ZC2HC1B	NA	2.17	0.1	NaN	nan	NaN	nan	0.26	0.74	NaN	nan	NaN	nan
	PHACTR2	Backfat,Liver	-1.13	3.13e-08	-1.26	0.000165648	-0.66	0.00226605	-1.25	1.37e-08	-1.33	9.71e-09	-1.26	4.23e-14
	AIG1	NA	0.29	0.11	0.4	0.53	0.54	0.02	-0.51	0.08	-0.31	0.53	0.79	4.75e-05
	ADGRG6	NA	-0.85	0.00664937	-1.43	0.08	-1.75	3.72e-11	-0.08	0.82	-1	0.1	-0.38	0.16
	VTA1	NA	0.44	0.00542493	-0.34	0.22	-0.59	2.16e-05	0.6	2.81e-06	0.41	0.07	-0.39	0.000266055
	TXLNB	Muscle	-1.5	8e-05	-0.8	0.46	-1.26	8.59e-23	-0.81	0.03	2.09	0.13	-1.67	7.27e-28
	HECA	NA	-0.44	0.05	-1.09	0.00046052	-0.81	5.54e-08	-0.05	0.85	-0.56	0.01	-1.64	9.42e-10
	ECT2L	NA	-1.11	0.3	NaN	nan	NaN	nan	-0.07	0.94	NaN	nan	NaN	nan
	NHSL1	NA	-0.6	0.01	-0.34	0.43	0.19	0.64	-0.56	0.02	-1.03	0.00034911	0.56	0.03
	PEX7	NA	-0.39	0.02	-1.85	0.000346418	-1.22	2.77e-10	0.36	0.1	-0.41	0.39	-0.77	1.37e-05
	MTFR2	NA	0.47	0.55	0.83	0.41	-0.36	0.65	1.41	0.00980379	0.89	0.29	-0.49	0.54
	PDE7B	NA	-0.37	0.07	-1.11	0.04	-0.65	3.68e-05	0.38	0.07	0.09	0.81	-0.46	0.00298653
	SLC2A12	Muscle	-0.98	2.51e-05	-1.03	0.28	-1.68	1.72e-18	-1.18	3.68e-08	0.21	0.83	-1.42	5.01e-16
	SLC18B1	Liver	-0.89	0.000109581	-1.23	0.00244969	-0.38	0.28	-0.8	5.48e-05	-1.11	0.000947534	-1.06	9.13e-08
	MOXD1	NA	-0.61	0.53	-1.56	0.00439676	NaN	nan	0.36	0.71	-0.04	0.96	NaN	nan
	ENPP1	NA	0.12	0.58	-1.21	0.00410957	0.26	0.23	-0.16	0.59	-0.51	0.15	-0.03	0.88
	MED23	NA	-0.5	0.00197637	-1.02	0.00886649	-0.58	0.000938952	-0.06	0.71	-0.66	0.02	-0.42	0.00245411
	ENSSSCG00000004207	NA	0.88	9.96e-09	0.57	0.37	1.09	2.08e-13	0.58	0.00275454	1.76	8.91e-05	-0.18	0.37
	PTPRK	NA	-0.65	9.19e-06	-0.81	0.03	-0.05	0.81	-0.18	0.2	-0.31	0.26	0.47	0.00561983
	TPD52L1	Liver	-2.07	0.03	-2.65	0.02	1.47	0.13	-1.33	0.07	-3.07	0.00035361	0.48	0.31
	CLVS2	NA	NaN	nan	NaN	nan	NaN	nan	NaN	nan	NaN	nan	NaN	nan
	PKIB	NA	-0.09	0.76	-0.51	0.58	-1.07	0.00241887	0.00986415	0.97	1.22	0.13	0.16	0.64
	TBC1D32	NA	-1.39	5.17e-14	-1.78	0.00171169	-1.8	7.84e-25	-0.18	0.4	-0.41	0.37	-0.94	1.53e-07
	FAM184A	NA	-2.02	0.01	-0.98	0.68	NaN	nan	0.52	0.63	0.86	0.72	NaN	nan
	SLC35F1	NA	-0.23	0.66	-0.6	0.67	-2	2.78e-08	0.22	0.61	0.66	0.67	-0.86	0.03
	ENSSSCG00000004252	NA	NaN	nan	NaN	nan	NaN	nan	NaN	nan	NaN	nan	NaN	nan
	DCBLD1	NA	0.16	0.4	-0.18	0.59	-0.01	0.94	0.22	0.14	-0.02	0.92	0.17	0.21
	ZUP1	NA	-0.33	0.09	-0.56	0.06	-0.85	5.55e-05	0.44	0.03	0.72	4.43e-05	-0.62	0.00014548
	ENSSSCG00000004269	NA	NaN	nan	NaN	nan	NaN	nan	NaN	nan	NaN	nan	NaN	nan
	ADGRB3	NA	-1.02	0.01	NaN	nan	NaN	nan	0.75	0.12	NaN	nan	NaN	nan
	LMBRD1	Muscle	-0.54	0.00267389	-1.17	0.01	-1.56	1.72e-25	-0.09	0.65	-0.23	0.59	-1.39	2.35e-39
	COL9A1	NA	-2.31	0.00104111	NaN	nan	0.24	0.88	1.19	0.23	NaN	nan	NaN	nan
	SMAP1	NA	-0.39	0.05	-0.92	0.01	-0.92	7.23e-08	-0.87	7.07e-12	-1.22	2.34e-06	-1.02	3.83e-12
	OGFRL1	NA	-1.05	1.6e-13	-0.68	0.09	-1.04	7.23e-09	0.46	0.001909	0.7	0.00634582	-0.51	0.00296615
	RIMS1	Backfat,Liver	-4.28	3.07e-36	-6.53	2.07e-25	-4.58	6.21e-34	-2.85	2.29e-10	-3.53	2.86e-13	0.46	0.47
	SYNCRIP	NA	0.63	7.08e-05	-0.68	0.08	-0.28	0.08	0.76	4.59e-07	-0.08	0.81	-0.4	0.00557501
	ORC3	NA	0.4	0.07	-0.04	0.9	-0.33	0.13	0.05	0.81	0.14	0.57	-0.53	0.000573269
	RNGTT	NA	0.00136132	0.99	-0.72	0.0043703	-0.4	0.02	0.15	0.22	-0.26	0.14	-0.51	0.000120083
	ANKRD6	Backfat	-1.85	0.000106565	0.55	0.56	-0.03	0.93	-1.43	9.91e-05	1	0.14	-0.21	0.6
	BACH2	NA	-2.78	4.9e-16	-0.14	0.87	-0.28	0.46	-0.91	0.03	-0.91	0.16	-1.57	6.35e-10
	MAP3K7	NA	-0.39	0.01	-1.02	0.000222397	-1.17	1.2e-12	0.47	0.00461648	0.04	0.87	-0.83	5.96e-10
	MCHR2	NA	NaN	nan	NaN	nan	NaN	nan	NaN	nan	NaN	nan	NaN	nan
	ASCC3	Muscle	-1.59	2.74e-41	-1.96	6.75e-06	-2.29	2.49e-51	-0.52	0.00143949	-0.57	0.06	-1.48	9.78e-24
	GRIK2	NA	-1.59	0.01	NaN	nan	-0.39	0.51	-0.56	0.39	NaN	nan	-1.07	0.00865301
	ATG5	NA	0.01	0.92	-0.86	0.00300202	-1.51	1.36e-25	0.22	0.1	0.02	0.92	-0.78	3.98e-08
	CRYBG1	NA	-0.57	0.03	-1.19	0.03	0.15	0.78	-0.31	0.15	-0.64	0.14	-0.11	0.73
	SEC63	NA	0.35	0.01	-0.7	0.27	0.57	0.000223456	0.09	0.6	-0.27	0.52	-0.8	7.93e-10
	CEP57L1	NA	0.15	0.72	-0.04	0.94	-1.04	0.000185618	0.64	0.02	0.81	0.05	-0.95	6.66e-08
	GTF3C6	NA	1.34	2.69e-09	-0.28	0.68	0.44	0.03	0.47	0.01	0.34	0.47	-0.06	0.73
	RPF2	NA	1.13	5.93e-05	0.5	0.13	-0.4	0.07	0.34	0.14	0.37	0.28	-0.18	0.25
	METTL24	NA	-1.83	4.29e-21	-1.04	0.01	-1.57	0.00010716	-0.42	0.06	-0.15	0.76	-0.79	0.03
	ENSSSCG00000004415	NA	-0.05	0.87	-0.1	0.89	0.52	0.17	-0.16	0.64	0.16	0.8	-0.23	0.52
	SLC16A10	Liver,Muscle	-1.26	1.05e-12	-2.18	4.49e-06	-1.14	7.65e-07	-0.94	0.00206955	-2.25	7.36e-11	-1.21	5.12e-07
	IBTK	NA	-0.2	0.46	-0.8	0.00294242	-0.91	2.17e-07	0.93	0.000205039	0.63	0.000508977	0.22	0.26
	BCKDHB	NA	0.09	0.76	-1.26	0.00508813	-1.3	5.07e-21	0.01	0.97	-0.73	0.04	-0.96	7.29e-08
	LCA5	NA	0.16	0.8	-0.64	0.51	-0.59	0.43	0.55	0.37	1.36	0.23	0.08	0.88
	MYO6	NA	0.07	0.73	-2.2	6.35e-07	0.83	0.000524111	0.12	0.55	-0.39	0.34	0.18	0.36
	CD109	NA	-1.52	1.05e-29	-1.35	0.02	-0.19	0.5	-0.09	0.67	1.09	0.01	1.02	2.12e-06
	HAUS1	Backfat	1.08	0.00450131	0.28	0.46	-0.00401788	0.98	1.51	1.93e-07	1.24	6.06e-06	0.23	0.11
	ATP5F1A	NA	0.8	0.00395844	-0.41	0.32	0.23	0.03	0.79	0.03	0.1	0.75	0.99	2.46e-11
	C18orf25	NA	0.28	0.16	-0.48	0.14	0.64	0.000442034	0.44	0.01	-0.01	0.94	-0.08	0.56
	LOXHD1	NA	-5.88	5.33e-11	-2.59	0.02	NaN	nan	NaN	nan	-1.12	0.31	NaN	nan
	MYO5B	Liver,Muscle	-1.94	1.89e-10	-1.35	0.00819528	-1.86	0.000414889	-0.58	0.1	-1.21	0.00204432	-1.14	0.01
	CXXC1	NA	0.65	0.00209122	0.76	0.00857386	0.42	0.00734628	0.3	0.16	0.84	2.77e-08	0.84	2.07e-10
	ENSSSCG00000004520	Backfat	-3.29	4.78e-15	-3.91	0.00065377	-1.19	0.00615905	-1.71	0.00841354	-0.14	0.92	-0.22	0.67
	TXNL1	NA	0.49	0.01	-0.77	0.00724441	-0.24	0.1	0.29	0.17	-0.67	0.000155556	-1.09	1.55e-20
	WDR7	NA	-1.09	5.76e-21	-1.05	0.00435341	-0.48	0.03	-0.59	0.000188491	-0.84	0.00231883	-0.92	1.44e-07
	NARS1	NA	0.58	0.00264703	-0.18	0.68	0.19	0.34	-0.12	0.58	-0.17	0.47	0.21	0.18
	LIPC	NA	-0.81	0.02	-0.5	0.46	0.38	0.44	-0.79	0.01	-0.37	0.42	0.27	0.35
	WDR72	NA	NaN	nan	-0.64	0.74	NaN	nan	NaN	nan	NaN	nan	NaN	nan
	MYO5A	NA	-0.29	0.05	-0.75	0.06	-1.47	3.4e-59	0.12	0.45	0.28	0.4	-0.81	1.46e-11
	FAM227B	NA	-0.17	0.58	-0.49	0.47	0.19	0.69	-0.54	0.1	-0.7	0.14	-0.72	0.000516211
	GALK2	NA	-0.3	0.04	-0.73	0.01	-0.83	2.95e-05	-0.02	0.92	0.32	0.1	-0.34	0.05
	GATM	NA	0.14	0.82	-1.65	0.00861824	-0.44	0.18	0.77	0.32	-0.95	0.03	-0.02	0.94
	FRMD5	NA	-1.32	0.00109095	-0.88	0.32	0.83	0.31	-0.24	0.53	-0.66	0.4	-0.08	0.84
	CAPN3	NA	-0.44	0.09	-0.08	0.93	-0.61	1.03e-05	-0.6	0.00713845	-0.38	0.56	-1.13	1.33e-20
	GANC	NA	-0.12	0.67	-0.99	0.09	-0.49	0.02	-0.77	0.0001883	-1.75	5.38e-13	-2.24	1.86e-38
	RTF1	NA	0.48	0.00500245	0.27	0.64	0.47	0.00506582	-1.06	3.42e-14	-1.15	1.53e-07	-1.51	1.65e-19
	IVD	NA	0.04	0.73	-0.36	0.39	0.2	0.21	-0.62	0.000765407	-0.93	0.00056854	0.66	0.000318437
	DISP2	NA	-2.68	0.000141247	NaN	nan	NaN	nan	-0.31	0.74	NaN	nan	NaN	nan
	TTC23	NA	-0.88	0.000702288	-1.07	0.01	-1.2	1.03e-05	-0.15	0.58	-0.13	0.76	-0.19	0.4
	CACHD1	NA	-0.07	0.62	-0.82	0.08	-0.39	0.07	-0.14	0.37	-0.28	0.54	-1.15	4.53e-09
	ENSSSCG00000004830	NA	0.48	0.00662034	0.06	0.95	0.15	0.6	-0.04	0.82	0.57	0.5	1.34	2.2e-08
	OTUD7A	NA	-0.34	0.42	-0.34	0.76	0.05	0.87	0.54	0.21	0.96	0.28	0.9	3.83e-06
	TRPM1	NA	NaN	nan	NaN	nan	NaN	nan	NaN	nan	NaN	nan	NaN	nan
	ZNF516	Backfat,Liver,Muscle	-3.18	2.32e-25	-2.23	0.00257615	-1.91	5.71e-09	-1.12	0.00104194	-2.01	4.89e-05	-1.34	2.98e-07
	CYB5A	NA	1.04	2.16e-05	-0.63	0.24	0.09	0.53	0.52	0.14	0.26	0.29	-0.06	0.57
	CCBE1	NA	-1.11	0.000908911	0.00966438	0.98	0.95	0.04	-0.49	0.17	-0.04	0.9	0.71	0.00613573
	SLC51B	Liver	-0.56	0.62	3.3	7.34e-05	1.62	0.24	-1.17	0.09	2.74	1.9e-05	0.72	0.24
	MEGF11	NA	-2.68	0.000364304	-2.38	0.06	0.73	0.09	-0.48	0.57	NaN	nan	1.03	9.06e-05
	MAP2K1	NA	-0.37	0.00733864	-1.03	0.00463124	-0.89	2.79e-05	0.4	0.00947828	-0.23	0.37	0.05	0.82
	AAGAB	NA	0.24	0.06	-0.04	0.91	-1.04	2.91e-12	0.71	5.24e-11	0.82	0.00021116	0.000271286	0.99
	PIAS1	NA	-0.18	0.3	-0.98	0.00055852	-0.49	0.00197911	-0.84	4.84e-09	-1	6.2e-07	-1.37	1.02e-39
	ITGA11	Backfat,Liver	-2.03	2.36e-20	2.07	0.01	0.49	0.18	-1.93	3.5e-15	3.05	1.25e-05	0.72	0.00595066
	PAQR5	Backfat	-1.76	0.000545102	0.83	0.09	-2.7	5.41e-05	-1.32	0.00324576	1.35	0.0012435	-1.08	0.08
	THSD4	Backfat,Liver,Muscle	-4.44	1.36e-42	-4.05	9.19e-09	-1.01	0.00642338	-2.76	3.54e-14	-3.41	1.46e-07	-1.81	1.82e-12
	FANCM	NA	-0.8	0.05	-0.29	0.62	-1.6	1.16e-05	0.39	0.23	1.66	0.00120576	-0.54	0.06
	MDGA2	Muscle	NaN	nan	-1.42	0.15	-3.15	1.54e-05	NaN	nan	0.39	0.67	-2.48	1.42e-05
	FRMD6	NA	-0.65	0.00101113	-1.3	0.000477892	0.3	0.13	0.05	0.85	-0.8	0.00499319	0.93	1.94e-05
	BMP4	NA	0.24	0.27	0.93	0.06	0.66	0.01	-0.89	0.000207155	0.31	0.43	-0.83	3.61e-06
	SLC35F4	NA	NaN	nan	NaN	nan	NaN	nan	NaN	nan	NaN	nan	NaN	nan
	ARMH4	NA	0.34	0.31	-1.16	0.1	0.12	0.81	1.19	1.13e-05	2	0.09	1.3	4.7e-05
	KIAA0586	Liver	-0.47	0.07	-1.46	0.000324295	-0.77	0.00903107	-0.04	0.84	-1.13	7.65e-05	-0.31	0.12
	MNAT1	NA	0.24	0.3	-1.21	0.02	-0.74	4.14e-08	0.45	0.02	-0.55	0.21	-0.81	1.41e-15
	NTRK3	NA	-1.31	5.74e-08	-1.07	0.46	-0.94	0.18	-0.99	0.00727251	1.7	0.28	-0.34	0.51
	TEK	Liver	-1.12	7.67e-08	-2.82	1.78e-07	-1.03	3.32e-12	-0.25	0.31	-1.15	0.000143856	0.09	0.6
	SLC24A2	Backfat	-6.11	8.19e-24	NaN	nan	-2.07	0.03	-3.87	9.74e-08	NaN	nan	NaN	nan
	SH3GL2	NA	-1.13	0.000379717	NaN	nan	0.47	0.58	-0.94	0.00458672	NaN	nan	1.55	0.00990424
	CNTLN	NA	-0.65	0.00145193	-1.21	0.04	-0.35	0.23	0.12	0.64	-0.38	0.38	-0.64	0.00106839
	TTC39B	NA	-1.93	5.53e-12	-1.65	0.02	-0.91	0.00738141	-0.45	0.12	-0.57	0.29	-0.97	1.17e-05
	PTPRD	Liver	-1.66	4.5e-16	-3.23	1.3e-09	-0.25	0.51	-0.43	0.11	-2.89	7.18e-12	0.56	0.04
	GLDC	NA	-0.12	0.85	-0.99	0.06	-0.18	0.74	1.15	0.03	-0.86	0.02	-0.01	0.95
	CD274	NA	-0.54	0.22	-0.00403981	0.99	1.62	0.13	-0.76	0.00908324	-0.94	0.05	-0.89	0.00431753
	PLPP6	NA	-0.68	0.08	-1.24	0.02	-1.67	0.000434884	-0.87	0.00527776	-0.93	0.03	-0.69	0.04
	SPATA6L	Liver	1.14	0.000218468	1.49	0.00195022	-0.44	0.34	0.61	0.03	1.55	0.000120403	0.05	0.88
	KCNV2	NA	NaN	nan	NaN	nan	NaN	nan	NaN	nan	NaN	nan	NaN	nan
	KANK1	Backfat,Muscle	-1.61	1.81e-24	-1.21	0.01	-1.81	1.34e-10	-1.03	1.65e-09	-0.92	0.01	-1.83	6.09e-16
	DOCK8	NA	-1.82	7.3e-24	-0.91	0.12	-0.96	0.000219005	-0.6	0.00387331	-0.4	0.12	-0.29	0.4
	PGM5	Backfat,Liver	-1.31	2.52e-10	-1.73	0.00366466	-0.65	0.00564197	-1.16	1.57e-07	-1.7	1.17e-05	-0.06	0.81
	TJP2	NA	-0.31	0.04	-0.29	0.42	-1.32	5.81e-12	-0.16	0.34	-0.32	0.18	-0.56	0.04
	FAM189A2	Liver	-0.66	0.15	2.24	1.96e-07	0.12	0.61	-0.51	0.2	2.23	2.52e-10	-0.34	0.08
	APBA1	NA	-0.78	0.00284495	-0.48	0.5	0.63	0.23	-0.42	0.05	-0.37	0.56	0.51	0.07
	PTAR1	Backfat,Liver,Muscle	-2.95	2.18e-37	-3.19	1.59e-06	-2.93	6.24e-33	-1.34	1.87e-08	-1.64	0.00179377	-1.11	4.38e-06
	TRPM3	Muscle	-3.63	1.27e-11	-1.44	0.07	-2.41	3.33e-06	-0.65	0.4	-1.13	0.00645593	-1.68	7.41e-06
	TMC1	Liver,Muscle	-0.63	0.23	-1.94	0.00504283	-2.08	0.000235081	-0.18	0.71	-1.68	0.00374381	-2.2	7.59e-10
	NMRK1	NA	0.34	0.23	-0.65	0.27	-0.01	0.98	-0.14	0.72	-1	0.01	-0.14	0.66
	OSTF1	NA	0.03	0.82	-0.96	0.00348621	-0.17	0.43	0.92	4.2e-13	0.01	0.95	0.62	0.0001337
	VPS13A	NA	-1.44	4.32e-24	-2.44	1.2e-07	-2.32	2.17e-67	0.58	0.000614671	-0.17	0.47	-0.91	0.000427439
	ENSSSCG00000005371	NA	0.12	0.64	-0.18	0.75	-0.97	9.47e-06	0.05	0.86	0.16	0.74	-0.72	3.51e-06
	ANKS6	NA	-0.25	0.4	-0.2	0.8	0.53	0.07	-0.06	0.84	0.84	0.13	0.11	0.53
	COL15A1	NA	0.31	0.02	0.54	0.48	0.63	0.000287246	0.46	0.00515329	2.56	3.7e-08	1.13	8.42e-13
	TEX10	NA	-0.07	0.77	-0.34	0.31	-0.38	0.13	0.12	0.57	0.6	0.0071684	-0.65	1.39e-05
	PLPPR1	Liver	-0.59	0.39	-3.16	0.000166951	1.6	0.09	0.76	0.23	-3.43	6.53e-09	0.97	0.09
	TMEM245	Muscle	-0.75	1.26e-06	-0.73	0.02	-1.64	6.14e-58	-0.82	0.000603948	-0.64	6.26e-06	-1.24	3.71e-34
	PTPN3	Liver,Muscle	-1.12	5.22e-07	-1.35	0.000828403	-2.1	3.66e-56	-0.81	0.000175441	-2.01	4.25e-13	-1.05	2.57e-05
	SVEP1	NA	-2.32	2.42e-122	-1.31	0.02	-0.77	1.5e-06	-0.41	0.01	0.95	0.02	0.28	0.06
	MUSK	Backfat	-3.99	1.55e-07	NaN	nan	-0.64	0.09	-1.71	0.04	NaN	nan	-0.4	0.37
	SHOC1	NA	-0.15	0.93	NaN	nan	NaN	nan	0.61	0.67	NaN	nan	NaN	nan
	SUSD1	Muscle	-1.41	0.00464304	-0.72	0.32	-4.72	6.55e-146	0.43	0.42	0.3	0.48	-2.65	4.06e-22
	PTBP3	NA	0.27	0.1	-0.88	0.02	0.25	0.32	0.01	0.91	-0.79	0.00705443	-0.34	0.06
	HSDL2	NA	0.94	1.35e-08	0.14	0.77	-0.37	0.01	0.62	0.00282273	-0.28	0.4	-0.09	0.54
	KIAA1958	NA	-2.18	1.12e-07	0.00618106	0.99	-0.9	0.08	-0.62	0.09	1.27	0.05	-0.87	0.00438508
	SNX30	NA	-1.99	5.02e-27	-1.26	0.00343959	-1.35	1.05e-05	0.04	0.84	0.38	0.18	0.44	0.11
	SLC46A2	NA	0.1	0.79	0.39	0.46	-0.2	0.77	0.58	0.07	-0.18	0.66	0.02	0.96
	SAL1	Backfat	3.55	1.52e-12	-1.61	0.2	0.44	0.56	6.43	5.27e-23	2.76	0.02	2.13	0.00207117
	WHRN	NA	-0.21	0.61	-0.3	0.79	-0.03	0.97	0.27	0.44	0.71	0.52	1.68	0.01
	TNC	Backfat	-3.83	5.98e-173	-0.84	0.13	-0.84	1	-2.63	2.1e-38	-1.17	0.000272853	2.28	1
	PAPPA	Backfat	-4.31	5.71e-31	-4.31	0.01	-2.34	2.77e-09	-2.43	1.11e-09	NaN	nan	-0.98	0.01
	ASTN2	Muscle	-0.46	0.33	-0.19	0.92	1.02	0.03	0.63	0.11	2.98	0.1	2.56	1.62e-13
	BRINP1	NA	NaN	nan	NaN	nan	NaN	nan	NaN	nan	NaN	nan	NaN	nan
	MEGF9	NA	-0.4	0.1	-0.46	0.48	0.13	0.75	0.49	0.03	1.31	0.00052824	0.04	0.85
	DAB2IP	NA	0.03	0.87	0.69	0.03	0.83	0.000603113	0.09	0.71	-0.18	0.49	0.8	0.000889169
	ZBTB6	NA	-0.43	0.05	-1.04	0.00112369	-0.82	0.000223386	0.16	0.44	0.02	0.93	-1.01	2.04e-13
	CRB2	NA	-3.86	1.31e-11	-1.79	0.1	NaN	nan	1.19	0.35	0.32	0.82	NaN	nan
	DENND1A	NA	-0.12	0.55	-0.13	0.8	0.79	0.000174933	-0.88	2.81e-10	-1.36	1.36e-06	-0.96	2.04e-12
	RALGPS1	NA	-1.01	0.000322247	0.05	0.92	-0.53	0.02	-0.34	0.2	0.14	0.73	-0.02	0.92
	GARNL3	NA	0.76	0.09	0.61	0.14	-0.61	0.35	1.34	3.68e-06	0.97	0.00940271	1.48	0.01
	NIBAN2	NA	-0.38	0.02	0.67	0.21	0.6	0.000612545	0.24	0.31	1.27	0.00122731	1.54	8.54e-28
	STXBP1	NA	0.9	1.36e-06	1.21	0.00836002	2.13	3.04e-11	-0.05	0.78	-0.03	0.9	0.92	2.36e-06
	ENG	Muscle	2.69	1.15e-67	1.72	0.00303317	3.55	1.96e-85	0.29	0.12	0.09	0.76	1.27	1.84e-16
	DNM1	NA	0.72	0.00145451	0.39	0.66	1.51	3.18e-13	0.46	0.09	0.28	0.67	0.87	0.000794999
	ENSSSCG00000005643	NA	-0.34	3.73e-05	-0.44	0.26	0.04	0.76	0.33	0.00083464	-0.06	0.81	0.17	0.22
	CERCAM	Muscle	1.39	1.37e-13	0.91	0.00744377	1.97	3.69e-18	0.33	0.1	-0.38	0.12	1.38	2.6e-12
	ODF2	NA	0.08	0.72	0.47	0.1	0.52	0.01	0.28	0.16	0.31	0.07	0.36	0.0051367
	GLE1	NA	0.43	0.01	0.58	0.16	0.54	0.00639223	0.08	0.64	0.63	0.04	-0.17	0.16
	SPTAN1	Muscle	0.3	0.12	1.25	0.00634088	1.96	3.91e-35	0.06	0.79	0.49	0.17	1.8	1.18e-46
	DYNC2I2	Liver,Muscle	1.22	3.69e-13	2.61	0.000510409	2.15	1.95e-17	0.89	5.16e-06	2.05	0.00052339	2.4	5.01e-50
	ENSSSCG00000005656	NA	0.37	0.000891884	-0.27	0.44	-0.64	4.62e-10	0.63	3.65e-07	0.07	0.81	-0.58	2.21e-06
	ZER1	NA	0.08	0.71	0.69	0.06	-0.52	0.00381273	-0.66	0.00019108	-0.21	0.35	-0.85	1.53e-07
	KYAT1	NA	0.74	0.0070622	-1.17	1	0.22	0.29	0.41	0.06	-1.08	8.94e-07	0.77	1.33e-07
	PHYHD1	Muscle	0.78	0.00035405	1.42	0.03	1.3	0.000748731	1.07	0.0007035	-0.21	0.46	1.46	9.12e-06
	DOLK	NA	0.26	0.18	-0.2	0.66	-0.74	0.00107501	-0.09	0.66	-0.09	0.78	-0.32	0.06
	NUP188	Muscle	1.41	4.7e-14	1.32	0.01	2.25	6.06e-32	0.18	0.43	0.53	0.00502852	1.06	7.18e-15
	MIGA2	NA	0.24	0.23	0.09	0.89	0.84	2.74e-07	0.5	0.01	-0.1	0.67	1.41	6.04e-15
	CRAT	NA	1.16	1.05e-20	0.85	0.1	0.43	0.03	0.01	0.96	0.00152137	0.99	0.06	0.75
	PTPA	NA	0.36	0.03	0.52	0.19	0.24	0.2	0.21	0.28	0.61	0.02	0.92	6.29e-11
	FNBP1	NA	-0.27	0.05	-0.36	0.28	-0.27	0.15	0.21	0.11	-0.53	0.01	-0.34	0.02
	HMCN2	NA	-3.34	5.6e-28	-2.06	0.01	0.08	0.59	-0.96	0.02	-1.19	0.1	1.25	5.92e-23
	PRDM12	NA	NaN	nan	NaN	nan	NaN	nan	NaN	nan	NaN	nan	NaN	nan
	LAMC3	NA	-2.85	2.15e-53	NaN	nan	-1.18	0.27	1.13	3.27e-05	NaN	nan	5.05	1
	PLPP7	NA	0.34	0.08	1.19	0.21	-0.49	0.01	-0.08	0.77	1.15	0.06	-0.31	0.08
	MED27	NA	0.74	0.000268861	1.58	0.00172759	1.22	1.82e-07	0.38	0.05	0.96	1.45e-06	-0.3	0.02
	SETX	NA	-0.26	0.02	0.77	0.19	-0.28	0.11	0.21	0.21	1.12	0.01	0.21	0.11
	TTF1	NA	0.72	7.54e-06	1.55	5.81e-05	0.74	0.000324696	0.23	0.18	0.49	0.07	0.17	0.22
	CFAP77	NA	NaN	nan	NaN	nan	NaN	nan	NaN	nan	NaN	nan	NaN	nan
	DBH	NA	NaN	nan	0.03	0.98	-2.75	0.03	NaN	nan	3.22	0.08	NaN	nan
	VAV2	Liver	0.21	0.36	1.31	4.99e-05	0.77	0.000630505	0.67	0.00531388	1.08	2.82e-06	2.29	4.68e-27
	COL5A1	NA	-0.22	0.17	1.11	0.03	0.87	1.19e-07	0.42	0.01	0.83	0.03	1.8	4.25e-28
	None	NA	0.79	0.000117147	-0.83	0.1	-0.42	0.00522149	0.74	0.00023319	0.09	0.83	-0.86	5.24e-12
	PCSK6	Backfat	-1.28	1.3e-19	-0.99	0.03	0.35	0.17	-1.24	7.05e-11	-0.84	0.01	0.07	0.72
	SPATC1	NA	-2.49	0.01	-1.08	0.41	NaN	nan	-0.49	0.73	1.87	0.28	NaN	nan
	TRAPPC9	NA	-0.78	5.04e-06	-0.16	0.66	-0.74	0.000104365	-0.31	0.06	-0.54	0.08	0.34	0.02
	COL22A1	Backfat	-3.47	1.35e-15	0.49	0.71	1.45	1	-1.76	0.000550926	3.16	0.01	5.61	1
	FAM135B	NA	NaN	nan	-0.93	0.03	NaN	nan	NaN	nan	-0.76	0.04	NaN	nan
	KHDRBS3	NA	-1.15	0.00023598	-1.54	0.00553171	0.24	0.61	-0.26	0.56	-0.72	0.05	0.7	0.03
	ST3GAL1	NA	-0.22	0.31	-0.14	0.84	-0.22	0.42	0.18	0.38	-0.81	0.08	-0.32	0.17
	NDRG1	NA	-0.94	1.17e-05	0.54	0.37	0.03	0.87	-1.3	6.64e-07	0.45	0.4	0.03	0.85
	TMEM71	NA	0.41	0.3	-0.23	0.79	0.35	0.62	0.28	0.46	-0.21	0.76	0.66	0.16
	KCNQ3	NA	-1.55	0.000836112	0.15	0.84	-0.75	0.51	2.58	0.000298224	1.16	0.00281332	NaN	nan
	ENSSSCG00000005959	NA	0.51	0.01	-0.75	0.1	-0.67	2.64e-06	0.28	0.12	-0.53	0.11	-0.42	2.07e-05
	WASHC5	Liver,Muscle	-0.83	2.49e-08	-1.3	0.000171064	-1.08	9.47e-16	-0.88	1.42e-07	-1.01	6.17e-08	-1.43	1.56e-38
	SQLE	Backfat,Muscle	2.04	1.25e-06	-0.21	0.84	2.03	2.71e-06	1.47	0.000110951	-0.91	0.04	1.77	2.11e-09
	ENSSSCG00000005971	NA	-0.47	0.02	-0.47	0.3	0.45	0.18	-0.58	0.00794754	-0.42	0.19	-0.71	0.000266055
	MTSS1	NA	0.36	0.02	0.67	0.07	1.37	1.05e-08	-0.02	0.88	0.5	0.03	0.32	0.18
	NDUFB9	NA	1.1	1.96e-06	0.48	0.2	0.15	0.45	0.04	0.88	-0.21	0.48	1.05	3.06e-10
	ANXA13	NA	-0.38	0.68	0.77	0.18	2.18	0.1	0.06	0.92	2.69	3.09e-10	0.00610649	0.99
	FBXO32	Backfat,Liver,Muscle	-1.88	0.00199641	-1.36	0.00278335	-3.39	1.55e-52	-1.97	3.21e-05	-1.78	5.9e-07	-6.19	1.14e-86
	SNTB1	NA	-0.17	0.35	-0.72	0.1	-0.56	0.00622352	0.04	0.88	-0.56	0.07	-0.09	0.67
	MRPL13	NA	1.35	1.26e-08	0.22	0.61	-0.18	0.3	0.31	0.15	0.4	0.17	-0.41	0.0025288
	COL14A1	NA	-1.86	9.71e-75	-1.43	3.05e-06	-1.25	7.71e-09	-0.46	0.00633195	-0.06	0.8	0.66	0.00486648
	EXT1	NA	0.04	0.79	-0.12	0.85	0.48	0.00385065	-0.34	0.03	-0.48	0.19	0.48	4.1e-05
	SYBU	NA	0.1	0.59	-0.15	0.8	0.47	0.17	-0.01	0.97	-0.12	0.81	0.94	0.00036879
	EBAG9	NA	-0.01	0.94	-0.93	0.02	-0.95	1.37e-13	0.18	0.36	-0.27	0.42	-1.24	3.71e-25
	PKHD1L1	NA	NaN	nan	NaN	nan	NaN	nan	NaN	nan	NaN	nan	NaN	nan
	EMC2	NA	1.14	3.12e-08	0.38	0.21	0.53	0.00384194	0.2	0.25	0.23	0.28	0.11	0.48
	ANGPT1	NA	-1.17	4.92e-09	-1.56	0.01	-0.73	0.00232073	0.46	0.01	0.27	0.68	0.47	0.04
	OXR1	Liver,Muscle	-1.39	1.75e-27	-2.1	1.8e-05	-1.68	1.93e-34	-0.26	0.27	-1.15	0.00191852	-1.48	8.59e-37
	None	Backfat	-2.82	1.59e-06	NaN	nan	-0.19	0.69	-1.38	0.02	NaN	nan	0.7	0.08
	NCALD	NA	-0.01	0.95	-1.01	0.08	0.59	0.04	0.43	0.15	-0.55	0.27	1.05	3.14e-08
	None	NA	1.17	1.91e-10	1.27	0.0074134	0.23	0.09	0.55	0.02	0.59	0.07	-0.72	4.86e-10
	RGS22	NA	-3.59	9.52e-51	NaN	nan	-3.61	1.75e-09	-0.57	0.07	NaN	nan	-1.19	0.09
	VPS13B	Backfat,Liver	-2.84	1.48e-62	-2.93	1.2e-08	-2.4	2.25e-33	-1.1	1.09e-07	-1.53	1.25e-08	-0.68	0.000344078
	MATN2	NA	-0.11	0.38	-0.93	0.08	0.91	7.86e-06	0.43	0.00240536	0.41	0.51	1.8	9.12e-32
	INTS8	NA	-0.33	0.06	-1.01	0.000232223	-0.41	0.02	-0.07	0.69	-0.00117791	0.99	-0.48	0.0009084
	DPY19L4	Muscle	-1.24	3.05e-12	-0.54	0.48	-1.15	1.33e-06	-0.87	6.46e-08	0.0036424	0.99	-1.46	2.61e-20
	ESRP1	NA	NaN	nan	-0.03	0.97	NaN	nan	-5.67	0.0026477	0.87	0.25	NaN	nan
	SLC26A7	Muscle	0.79	0.48	-2.58	0.04	-3.56	5.5e-08	0.47	0.58	NaN	nan	-2.36	0.00774636
	RALYL	NA	NaN	nan	NaN	nan	NaN	nan	NaN	nan	NaN	nan	NaN	nan
	STMN2	Backfat	-1.4	0.04	NaN	nan	0.21	1	-1.69	0.00061706	NaN	nan	2.77	0.0086576
	ZC2HC1A	NA	-0.54	0.03	-1.18	0.00400167	-0.19	0.52	0.36	0.19	0.33	0.39	-0.08	0.77
	PKIA	NA	0.65	0.00177249	0.21	0.77	-0.72	2.53e-06	0.92	1.28e-07	0.62	0.22	-0.89	3.94e-09
	WNT8B	NA	-0.93	0.44	NaN	nan	NaN	nan	0.51	0.66	NaN	nan	NaN	nan
	SEC31B	NA	1.17	2.33e-05	1.25	0.13	1.15	7.78e-08	-0.29	0.35	0.09	0.64	0.05	0.74
	PEX2	NA	0.23	0.41	-0.14	0.81	-0.47	0.01	-0.49	0.01	-0.48	0.15	-0.91	4.7e-08
	ZFHX4	Backfat,Liver,Muscle	-3.17	2.51e-59	-1.7	0.00121619	-1.49	9.46e-22	-2.75	5.34e-42	-2.27	4.68e-10	-2.4	5.1e-130
	PI15	NA	-0.59	0.06	0.03	0.98	-0.35	0.24	1.01	0.00724636	3.29	0.04	1.01	0.000756341
	TRPA1	NA	NaN	nan	-0.95	0.21	NaN	nan	NaN	nan	-0.51	0.33	NaN	nan
	SLCO5A1	Backfat	-5.4	1.12e-14	-1.61	0.31	-3.43	5.57e-54	-3.1	0.000185451	NaN	nan	-0.93	1.79e-05
	SULF1	NA	-1.52	4.03e-19	-0.66	0.29	-0.58	0.00465	-0.91	0.00168562	0.37	0.38	0.39	0.02
	CPA6	NA	NaN	nan	NaN	nan	NaN	nan	NaN	nan	NaN	nan	NaN	nan
	ARFGEF1	Muscle	-0.51	0.000508454	-0.98	0.00228495	-1.05	2.66e-14	0.00809305	0.96	-0.01	0.96	-1.44	1.77e-17
	CSPP1	Muscle	-0.6	0.00028652	-0.96	0.00794231	-2.15	4.27e-33	-0.06	0.75	-0.35	0.33	-1.34	1.18e-15
	COPS5	NA	0.66	1.36e-05	-0.27	0.41	-0.62	1.24e-06	0.21	0.2	0.29	0.13	-0.41	9.21e-05
	ENSSSCG00000006205	Backfat	1.77	0.000710904	1.05	0.14	-0.14	0.79	1.21	0.000737652	0.85	0.11	-1.8	2.59e-13
	CLVS1	Backfat	-1.66	0.00257116	-1.19	0.45	1.59	0.25	-2.32	3.94e-07	-1.4	0.24	0.17	0.77
	CA8	NA	-2.9	6.18e-06	-1.98	0.00588186	-0.14	0.92	-0.34	0.71	-0.67	0.33	-0.05	0.95
	TOX	NA	-0.46	0.38	-0.99	0.13	0.21	0.85	-0.02	0.96	-1.68	0.000213061	-0.73	0.19
	UBXN2B	NA	0.22	0.38	-0.21	0.64	-0.06	0.78	-0.47	0.02	-0.73	0.0017369	-0.59	0.000704583
	ATP6V1H	NA	0.76	4.11e-06	0.06	0.9	0.76	1.75e-06	0.41	0.01	0.1	0.72	0.14	0.21
	ST18	NA	-2.71	5.55e-05	-0.52	0.73	NaN	nan	-0.29	0.75	1.24	0.45	NaN	nan
	PCMTD1	Muscle	-0.83	3.48e-05	-1.4	1.81e-07	-1.82	9e-57	-0.34	0.15	-0.81	6.76e-06	-2.63	1.65e-42
	MCM4	Backfat,Liver,Muscle	2.23	1.07e-11	2.81	2.48e-10	3.06	8.32e-20	1.91	4.54e-11	2.36	1.17e-11	3.19	3.71e-45
	PRKDC	NA	-1.31	1.37e-16	-0.71	0.16	-0.67	0.00284779	0.02	0.92	0.02	0.94	-0.22	0.33
	SPIDR	NA	0.2	0.47	0.28	0.43	0.01	0.96	0.38	0.12	0.52	0.03	-0.56	0.03
	NTMT2	NA	0.84	0.09	-0.11	0.94	1.18	7.95e-12	-0.13	0.73	-0.98	0.12	-1.34	1.77e-18
	ENSSSCG00000006286	NA	-1.27	0.01	NaN	nan	NaN	nan	-0.19	0.79	NaN	nan	NaN	nan
	F5	Liver	0.25	0.08	-1.55	0.01	-0.65	0.31	-0.4	0.06	-1.89	2.94e-05	0.24	0.67
	SLC19A2	NA	0.32	0.43	-2.11	0.000109495	-1.43	2.05e-15	1.04	0.00459431	0.23	0.6	-0.4	0.04
	MPZL1	NA	0.59	0.000392204	-0.12	0.81	1.55	9.61e-19	-0.34	0.06	-1	0.000208798	0.15	0.3
	LMX1A	NA	-0.48	0.21	NaN	nan	0.08	0.92	-0.11	0.75	NaN	nan	0.96	0.04
	None	NA	-0.98	4.81e-16	-0.67	0.18	-0.51	0.00174529	-0.29	0.14	0.11	0.82	-1.07	8.95e-13
	NOS1AP	NA	0.24	0.45	-0.82	0.1	0.97	0.04	0.22	0.45	-1.37	8.59e-06	0.81	0.000866253
	FCRLB	NA	-2.83	0.000763163	NaN	nan	NaN	nan	-0.35	0.79	NaN	nan	NaN	nan
	MPZ	Muscle	-0.29	0.77	3.32	7.23e-05	3.61	2.81e-10	-2.31	0.08	1.06	0.08	2	0.02
	NR1I3	NA	-0.26	0.74	-1.19	0.07	0.41	0.55	-0.49	0.33	-1.35	0.00982582	0.78	0.03
	TOMM40L	Backfat,Muscle	1.92	5.28e-07	1.12	0.19	1.42	8.88e-09	1.19	7.1e-06	-0.35	0.16	1.72	1.81e-30
	APOA2	NA	0.57	1	1.69	0.00733823	NaN	nan	1.05	1	0.94	0.04	NaN	nan
	FCER1G	NA	2.64	2e-19	1.55	0.01	2.99	1.67e-06	-1.05	4.65e-06	-1.04	5.82e-06	-0.17	0.56
	ENSSSCG00000006376	NA	-0.8	0.32	-0.98	0.16	NaN	nan	0.02	0.97	0.47	0.51	NaN	nan
	SLAMF1	NA	-1.3	0.11	-0.22	0.83	NaN	nan	-0.24	0.8	0.44	0.64	NaN	nan
	CD84	NA	-0.95	0.03	-0.72	0.14	-0.69	0.26	-1.37	6.53e-05	-1.51	4.26e-08	-1.59	0.000844321
	SLAMF6	NA	0.34	0.57	0.79	0.24	0.73	0.49	-0.64	0.13	-1.02	0.03	-0.96	0.05
	VANGL2	NA	-0.62	0.25	-1.79	0.02	0.92	0.16	-0.37	0.44	-1.31	0.06	0.77	0.04
	NCSTN	NA	1.05	1.75e-14	0.19	0.76	2.27	5.54e-32	-0.46	3.03e-05	-0.76	0.00069102	-0.2	0.08
	COPA	NA	-0.75	1.73e-09	-1.19	0.01	-0.73	3.14e-08	-0.16	0.31	-0.4	0.33	0.07	0.57
	KCNJ9	NA	-1.8	0.01	-0.1	0.97	-0.59	0.63	0.7	0.43	1.13	0.61	NaN	nan
	CFAP45	NA	-1.13	0.15	1.31	0.39	NaN	nan	1.23	0.13	2.82	0.1	NaN	nan
	KIRREL1	Liver	-1.31	6.19e-09	-1.71	9.6e-06	0.44	0.12	-0.37	0.15	-1.28	3.81e-06	0.77	0.000103988
	FCRL1	NA	-1.27	0.06	-0.83	0.19	0.11	0.94	-1.25	0.03	-0.61	0.18	-1.15	0.17
	CCT3	NA	0.7	0.00419502	-0.01	0.98	-0.61	0.000167024	0.8	0.00215052	0.7	0.04	0.65	0.000102299
	SLC25A44	NA	NaN	nan	NaN	nan	NaN	nan	NaN	nan	NaN	nan	NaN	nan
	SSR2	NA	0.94	8.89e-10	0.42	0.46	0.12	0.54	0.08	0.66	-0.00218803	0.99	0.18	0.23
	ASH1L	Backfat,Liver,Muscle	-2.15	3.72e-44	-1.74	2.33e-07	-1.8	2e-32	-1.05	1.18e-11	-1.14	1.45e-12	-1.53	2.57e-36
	KCNN3	NA	0.53	0.14	0.4	0.58	1.3	2.04e-07	-0.16	0.53	0.17	0.78	-1.69	9.43e-08
	SHE	NA	-0.18	0.4	-0.96	0.01	0.68	0.01	0.22	0.32	-0.14	0.69	0.64	0.00297595
	ATP8B2	NA	-1.07	8.69e-10	-0.51	0.29	0.26	0.31	-0.34	0.1	0.18	0.68	0.78	0.000100171
	AQP10	NA	-0.6	0.58	NaN	nan	0.58	0.73	0.03	0.97	NaN	nan	0.23	0.77
	ENSSSCG00000006556	NA	0.52	0.000226207	-0.09	0.75	-1.18	1.59e-14	0.15	0.43	-0.17	0.45	-0.29	0.55
	CREB3L4	NA	0.84	0.01	0.66	0.09	-0.21	0.65	0.24	0.39	0.23	0.48	-0.61	0.02
	SLC39A1	NA	0.01	0.94	-1.1	0.08	0.17	0.49	0.02	0.92	-0.94	0.03	0.36	0.02
	CELF3	NA	-2.94	2.11e-05	-0.08	0.96	NaN	nan	-0.14	0.89	1.19	0.33	NaN	nan
	SNX27	Muscle	-2.4	2.34e-21	-3.1	7.85e-05	-3.01	2.19e-35	-0.63	0.02	-0.59	0.33	-1.32	5.56e-08
	TUFT1	NA	-0.57	0.01	0.46	0.28	-0.38	0.53	-0.56	0.1	-1.05	0.000237193	-0.02	0.96
	MINDY1	NA	0.57	0.02	-0.01	0.97	0.41	0.05	-0.49	0.01	-0.38	0.24	-0.77	1.68e-10
	ANXA9	Liver	0.18	0.64	2.98	1.9e-08	1.2	0.02	-0.39	0.17	2.81	7.3e-13	0.45	0.08
	ADAMTSL4	NA	-0.21	0.36	-0.67	1	1.57	2.5e-09	-1.09	5.81e-05	-0.44	0.09	0.83	0.000809533
	VPS45	NA	0.39	0.07	-0.63	0.26	0.32	0.19	-0.29	0.13	-0.56	0.14	-0.98	2.75e-16
	ENSSSCG00000006685	NA	1.11	0.13	0.89	0.1	-0.49	0.59	-0.64	0.11	0.11	0.82	-0.48	0.43
	ITGA10	NA	0.2	0.34	-0.000393513	0.99	0.1	0.66	0.08	0.65	0.14	0.66	0.15	0.31
	ANKRD35	Muscle	0.64	0.03	1.17	0.09	2.06	1.59e-05	0.11	0.7	1.98	5.67e-05	1.17	8.29e-08
	PDZK1	NA	1.29	0.07	-1.23	0.09	-0.55	0.43	-0.55	0.16	-0.41	0.49	-0.51	0.24
	ENSSSCG00000006694	NA	0.07	0.68	-0.94	0.0027654	-0.69	1.16e-05	-0.14	0.37	-0.59	0.01	-1.18	9.02e-14
	ACP6	NA	0.46	0.01	-0.08	0.87	-0.44	0.01	0.05	0.75	-0.26	0.41	0.1	0.47
	BCL9	NA	0.42	0.06	0.51	0.5	1.47	3.55e-11	-0.54	0.01	-0.27	0.28	-0.69	1.29e-06
	CHD1L	NA	1.04	1.44e-09	0.53	0.36	0.95	1.38e-06	0.19	0.26	0.5	0.02	0.6	2.2e-05
	NOTCH2	NA	-2.33	5.24e-69	-1.23	0.02	-1.15	1.15e-11	-0.51	0.000314814	-0.36	0.36	-0.05	0.77
	PHGDH	Muscle	1.48	6.17e-08	-0.23	0.67	2.47	0.000104583	0.89	0.01	-1.8	9.23e-07	2.52	0.01
	None	Liver	-2.1	8.86e-12	-1.84	8.21e-05	-3	4.8e-26	0.02	0.94	-1.26	1.66e-05	-0.52	0.14
	HAO2	NA	0.05	0.9	-0.68	0.24	1.85	0.19	0.21	0.56	-0.7	0.09	0.19	0.77
	MAN1A2	Liver	-1.19	1.72e-19	-1.91	1.75e-06	-0.94	6.99e-09	-0.31	0.01	-1	0.000399688	-0.97	1.43e-12
	TTF2	NA	-0.63	0.00480408	-0.25	0.55	-0.1	0.75	0.16	0.56	0.09	0.77	0.07	0.73
	IGSF3	Muscle	-0.14	0.63	0.000180283	0.99	1.38	1.09e-12	0.1	0.73	0.25	0.55	1.72	3.54e-33
	SLC22A15	NA	-1.41	2.23e-05	-0.41	0.67	-1.1	0.01	-0.67	0.04	0.37	0.68	-0.1	0.78
	DENND2C	NA	0.33	0.1	-0.25	0.29	-0.22	0.45	0.78	1.8e-05	0.34	0.08	-0.1	0.64
	TRIM33	Muscle	-1.33	7.84e-15	-1.09	0.0035802	-1.55	3.57e-17	-0.14	0.45	-0.38	0.09	-1.44	3.28e-14
	AP4B1	Liver	0.41	0.16	1.06	0.01	-0.83	4.7e-05	0.66	0.01	1.47	4.52e-05	-0.34	0.04
	MAGI3	Liver	-0.9	6.23e-08	-1.3	0.00299516	-0.58	0.01	-0.85	2.62e-06	-2.15	2.9e-15	-0.42	0.00550862
	ENSSSCG00000006771	NA	0.52	0.07	-1.37	0.00018593	-0.76	3.77e-06	0.92	0.00302094	-0.36	0.21	-0.33	0.04
	ADORA3	NA	0.38	0.35	-0.06	0.91	-0.52	0.27	0.98	0.00345599	0.78	0.04	1.16	0.00636009
	WDR77	NA	0.75	0.000772142	0.5	0.22	0.2	0.32	0.14	0.51	0.27	0.35	0.17	0.25
	OVGP1	NA	NaN	nan	NaN	nan	NaN	nan	NaN	nan	NaN	nan	NaN	nan
	ENSSSCG00000006801	NA	NaN	nan	NaN	nan	NaN	nan	NaN	nan	NaN	nan	NaN	nan
	KCNC4	NA	0.67	0.24	0.22	0.88	2.52	1.66e-11	1.17	0.03	0.52	0.68	0.92	0.00496614
	ELAPOR1	Backfat	-4.19	2.93e-10	NaN	nan	NaN	nan	-5.78	9.02e-05	NaN	nan	NaN	nan
	WDR47	NA	-0.28	0.1	-0.53	0.13	-0.59	0.01	0.31	0.03	0.3	0.38	-0.12	0.58
	STXBP3	NA	-0.56	0.00244686	-0.82	0.02	-1.22	2.46e-17	-0.13	0.51	-0.11	0.63	-0.94	1.31e-17
	HENMT1	NA	-0.62	0.67	-0.01	0.99	NaN	nan	-0.58	0.51	1.49	0.26	NaN	nan
	FAM102B	Muscle	-0.85	0.000810815	-1.83	0.000960542	-1.16	4.73e-06	-0.42	0.1	-0.87	0.03	-1.09	4.52e-06
	NTNG1	NA	-2.39	1.02e-05	-2.13	0.41	-1.12	0.4	-0.68	0.38	NaN	nan	-0.75	0.38
	COL11A1	NA	-2.9	1.21e-22	-1.65	0.03	0.05	0.88	-0.79	0.24	-0.94	0.2	1.18	0.000336005
	CDC14A	NA	0.25	0.27	-0.65	0.14	-0.46	0.04	0.81	4.93e-05	-0.19	0.61	-0.83	1.45e-06
	RTCA	NA	1.28	3.07e-07	0.33	0.52	0.19	0.31	0.95	0.000219292	1.08	0.0021591	0.47	0.00413051
	DBT	NA	0.12	0.56	-0.21	0.66	-0.14	0.41	-0.42	0.04	-0.58	0.07	-0.16	0.27
	LRRC39	NA	1.04	0.32	0.34	0.79	-0.5	1.24e-07	0.55	0.46	-0.19	0.85	0.18	0.28
	MFSD14A	Liver	-0.98	2.2e-08	-1.79	0.01	-0.73	0.000503126	-0.45	0.00678267	-1.21	0.03	-0.2	0.21
	AGL	Backfat,Liver,Muscle	-2.66	4.61e-82	-2.94	8.43e-06	-2.35	6.14e-30	-1.19	3.41e-08	-1.31	0.000125817	-1.13	6.62e-06
	FRRS1	NA	0.02	0.92	-1.39	6.8e-05	0.22	0.52	0.33	0.27	-0.49	0.01	1.22	4.9e-05
	DPYD	Liver	-1.07	1.92e-07	-1.62	0.00672517	-1.09	2.69e-10	-0.36	0.15	-1.14	0.01	-0.94	3.58e-09
	SLC44A3	Liver	-1.29	0.01	-2.26	0.00351059	NaN	nan	-0.04	0.94	-1.81	0.00294988	NaN	nan
	ABCA4	Liver	-0.84	0.01	1.39	0.00313923	-0.63	0.35	-0.34	0.35	1.37	0.00236526	0.02	0.96
	DNTTIP2	NA	-0.56	6.44e-06	-1.04	0.00455209	-0.91	2.32e-18	-0.49	0.00326493	-0.61	0.02	-1.62	2.38e-47
	BCAR3	NA	0.41	0.06	0.44	0.47	1.06	5.15e-06	0.78	0.000634391	0.2	0.68	0.33	0.12
	FNBP1L	NA	0.47	0.00324708	0.13	0.71	1.49	6.92e-12	0.11	0.51	0.14	0.56	0.41	0.00329568
	CCDC18	Muscle	-0.22	0.37	-0.06	0.93	-1.36	2.98e-06	0.17	0.53	0.52	0.28	-2.29	1.99e-37
	MTF2	NA	0.32	0.07	-0.09	0.87	-0.36	0.08	0.6	0.0023381	0.76	0.03	-0.33	0.03
	DIPK1A	Muscle	-0.83	1.05e-06	-0.36	0.49	-1.89	2.24e-24	-0.71	8.86e-05	-0.64	0.07	-1.71	4.51e-24
	EVI5	NA	-1.18	3.3e-16	-1.99	4.99e-08	-1.55	3.58e-25	0.03	0.85	-0.95	3e-05	-0.36	0.00400847
	RPAP2	NA	0.37	0.04	0.23	0.56	-0.74	0.000178512	0.36	0.04	0.54	0.05	-0.79	5.34e-08
	GLMN	NA	1.03	2.53e-06	0.32	0.41	-0.01	0.93	0.79	3.4e-07	0.52	0.18	-0.09	0.51
	TGFBR3	NA	-0.05	0.64	-0.64	0.03	0.62	0.00133437	0.03	0.83	-0.58	9.45e-05	0.04	0.81
	HFM1	NA	-0.22	0.65	-1.18	0.02	-0.28	0.49	-0.19	0.61	-0.37	0.46	-1.33	6.96e-09
	LRRC8C	NA	0.48	0.02	-0.4	0.29	0.69	0.01	0.14	0.52	-0.6	0.02	0.26	0.2
	SH3GLB1	NA	1.35	6.86e-27	0.36	0.54	1.16	8.82e-25	0.3	0.06	0.12	0.73	-0.84	1.26e-12
	ENSSSCG00000006932	Muscle	-2.77	2.98e-08	-1.72	0.09	-3.96	1.11e-11	-0.48	0.41	-0.54	0.63	-2.34	1.99e-06
	CLCA1	NA	-0.39	0.64	-3.53	0.000880464	-1.75	0.06	0.97	0.22	NaN	nan	NaN	nan
	CLCA2	NA	1.1	0.16	-0.85	0.36	1.18	0.00432267	1.78	0.00705612	-1.11	0.12	-0.81	0.04
	DLC1	Liver	-1.89	7.88e-16	-2.04	0.000470078	-0.77	0.0027655	-0.64	0.01	-1.49	0.00191684	-0.42	0.05
	MSR1	NA	0.38	0.35	-2.14	1.68e-05	-0.29	0.64	-0.64	0.1	-0.61	0.09	0.09	0.89
	FGF20	NA	NaN	nan	NaN	nan	NaN	nan	NaN	nan	NaN	nan	NaN	nan
	ZDHHC2	Backfat,Liver	-1.63	1.26e-09	-1.67	0.00444566	-0.65	0.00483558	-1.03	0.00848915	-1.19	0.00989271	0.16	0.47
	VPS37A	NA	1.13	1.78e-05	-0.08	0.88	-0.58	0.00673624	0.71	0.000229249	0.49	0.13	-1.03	1.59e-10
	SLC7A2	Backfat	-2.48	3.06e-21	-1.51	1.98e-07	-1.19	6.66e-11	-1.65	2.57e-07	-0.93	0.000428443	-0.51	0.00921944
	PDGFRL	NA	-0.09	0.36	0.94	0.000123808	1.38	1.37e-10	-0.73	1.78e-05	0.17	0.66	0.72	7.72e-06
	ASAH1	NA	0.29	0.09	-1.1	0.00264206	-0.42	0.03	0.3	0.12	0.02	0.91	-0.55	0.00141322
	ENSSSCG00000007000	Backfat,Liver	-3.27	4.81e-31	-2.72	8.15e-05	-1.48	1.69e-09	-1.43	4.18e-06	-1.94	8.1e-05	0.63	0.02
	MTNR1A	NA	NaN	nan	NaN	nan	NaN	nan	NaN	nan	NaN	nan	NaN	nan
	ENSSSCG00000007003	Backfat	-1.81	2.91e-08	-1.39	0.11	-0.43	0.49	-1.57	6.39e-06	-1.66	0.01	-0.92	0.01
	ENSSSCG00000007004	NA	-0.18	0.23	-0.28	0.46	-0.32	0.07	0.25	0.05	0.3	0.26	0.05	0.7
	ADAM18	NA	NaN	nan	NaN	nan	NaN	nan	NaN	nan	NaN	nan	NaN	nan
	ZMAT4	NA	NaN	nan	NaN	nan	NaN	nan	NaN	nan	NaN	nan	NaN	nan
	ANK1	NA	-1.18	1	-1.21	0.17	0.23	0.57	1.92	1	-0.8	0.36	-0.17	0.58
	ENSSSCG00000007023	Backfat,Liver,Muscle	-3.38	8.57e-43	-3.07	9.22e-06	-2.11	6.28e-17	-1.59	1.62e-09	-2.03	2.35e-05	-1.49	1.37e-12
	VDAC3	NA	0.63	0.000765425	0.04	0.89	-0.18	0.18	0.37	0.07	0.37	0.05	0.14	0.18
	SLC20A2	NA	-0.02	0.91	-0.02	0.95	-0.06	0.77	0.17	0.3	0.08	0.78	0.8	3.15e-05
	AP3M2	Backfat	-1.04	0.00149213	-0.26	0.75	0.07	0.85	-1.31	0.000345871	0.48	0.48	-0.03	0.88
	PSD3	NA	-3.32	7.02e-104	-2.34	0.00061275	-1.98	7.66e-09	-0.38	0.06	-0.2	0.59	-0.26	0.39
	GPCPD1	Muscle	0.43	0.01	0.88	0.25	-1.02	2.16e-08	0.08	0.72	0.87	0.14	-1.8	5.4e-08
	TRMT6	NA	0.77	0.000223799	0.07	0.91	-0.03	0.87	-0.12	0.55	-0.1	0.77	-0.7	3.95e-08
	MCM8	NA	0.69	0.00320935	0.81	0.02	-0.02	0.94	0.42	0.03	0.56	0.03	-0.91	1.23e-09
	PLCB1	Muscle	-1.11	6.25e-07	-1.69	4.54e-05	-1.02	2.53e-06	-0.6	0.01	-0.92	5.6e-07	-1.13	1.84e-05
	PLCB4	NA	0.14	0.36	-2.07	1.57e-07	0.34	0.04	0.3	0.14	-0.25	0.59	0.21	0.14
	PAK5	NA	NaN	nan	NaN	nan	NaN	nan	NaN	nan	NaN	nan	NaN	nan
	MKKS	NA	1.19	3.09e-06	-0.22	0.62	0.28	0.06	0.23	0.32	-0.45	0.07	-0.17	0.11
	ENSSSCG00000007066	Backfat,Liver,Muscle	-2.85	4.92e-11	-2.71	0.000115485	-2.13	0.000267123	-2.12	1.56e-08	-2.97	9.14e-09	-1.5	0.000153622
	ISM1	Backfat	-2.27	8.31e-18	0.12	0.89	-0.16	0.71	-1.54	3.53e-08	2.47	0.00693935	-0.71	0.02
	TASP1	NA	-0.6	0.0031948	-0.63	0.06	-0.59	0.02	-0.3	0.14	0.13	0.68	-0.34	0.03
	NDUFAF5	NA	0.53	0.17	0.5	0.14	0.13	0.58	0.55	0.06	1.24	1.36e-06	0.58	0.00069324
	ESF1	NA	0.22	0.35	-0.39	0.24	-0.26	0.28	-0.74	1.16e-05	-0.74	0.000638317	-1.31	3.62e-18
	KIF16B	NA	-1.35	3.12e-14	-1.07	0.0043703	-1	3.03e-08	-0.38	0.08	-0.76	0.000180729	-0.84	2.49e-05
	PCSK2	NA	NaN	nan	NaN	nan	NaN	nan	NaN	nan	NaN	nan	NaN	nan
	BFSP1	NA	0.02	0.96	1.44	0.31	0.67	0.55	2.1	2.52e-05	1.97	0.17	4.22	2.28e-05
	MGME1	NA	0.84	0.000113926	0.88	0.01	0.7	0.00814301	0.08	0.66	0.36	0.17	-0.54	0.000844321
	DZANK1	NA	1.29	2.56e-09	1.06	0.14	2.45	2.29e-14	-0.27	0.21	-0.77	0.01	0.71	2.13e-05
	SEC23B	NA	-0.24	0.1	-0.54	0.24	0.02	0.93	-0.16	0.36	0.04	0.9	0.55	0.00151331
	DTD1	NA	0.81	2.76e-05	-0.41	0.26	-0.00384773	0.98	0.06	0.72	-0.54	0.03	-0.05	0.76
	SLC24A3	Backfat	-1.2	1.91e-05	0.99	0.00311804	-0.4	0.29	-1.73	9.3e-08	0.28	0.28	0.43	0.11
	XRN2	NA	-0.39	0.00474457	-0.99	0.00264647	-0.6	0.000193979	-0.24	0.07	-0.8	0.000645902	-0.68	1.58e-07
	GZF1	NA	-0.36	0.04	-0.57	0.21	0.13	0.53	-0.2	0.15	-0.02	0.94	0.41	0.000206057
	MAVS	NA	-0.37	0.00468424	-0.13	0.75	-0.12	0.64	-0.32	0.00739041	-0.38	0.15	-0.24	0.31
	ATRN	NA	-0.63	1.68e-05	-0.66	0.25	0.17	0.34	-0.2	0.16	-0.61	0.15	-0.26	0.02
	PTPRA	NA	0.11	0.36	-0.31	0.24	0.45	0.00637242	0.00997794	0.94	-0.04	0.82	0.27	0.00556236
	EBF4	Liver,Muscle	0.18	0.62	2.9	0.0034527	2.37	1.36e-09	0.04	0.92	1.83	0.0072226	2.76	7.82e-33
	TMC2	NA	NaN	nan	NaN	nan	NaN	nan	NaN	nan	NaN	nan	NaN	nan
	ENSSSCG00000007181	NA	-0.49	0.58	0.8	0.42	NaN	nan	-1.74	0.000267855	-0.31	0.68	-1.97	0.02
	ENSSSCG00000007186	NA	NaN	nan	NaN	nan	NaN	nan	NaN	nan	NaN	nan	NaN	nan
	C20orf96	Backfat	2.03	5.98e-05	1.79	0.05	1.52	0.16	1.52	8.91e-08	1.92	0.01	1.4	0.01
	DEFB125	NA	NaN	nan	NaN	nan	NaN	nan	NaN	nan	NaN	nan	NaN	nan
	DEFB129	NA	NaN	nan	NaN	nan	NaN	nan	NaN	nan	NaN	nan	NaN	nan
	TPX2	Backfat,Liver	1.78	2.17e-08	2.34	9.01e-09	0.93	6.12e-05	2.07	7.44e-10	2.1	8e-11	0.64	0.00311151
	XKR7	NA	NaN	nan	NaN	nan	NaN	nan	NaN	nan	NaN	nan	NaN	nan
	CCM2L	Liver,Muscle	0.11	0.77	1.54	0.00380688	1.09	0.0032152	-0.62	0.06	1.56	8.93e-05	1.16	2.58e-05
	HCK	NA	0.28	0.4	-0.00904702	0.98	0.24	0.7	0.08	0.79	-0.24	0.35	0.37	0.39
	POFUT1	NA	-0.3	0.18	0.45	0.41	0.3	0.16	-0.88	6.86e-06	-0.17	0.69	-0.19	0.13
	KIF3B	NA	-0.18	0.76	-0.32	0.73	0.55	0.42	0.14	0.8	-0.05	0.94	1.1	0.00245111
	ASXL1	NA	0.66	6.55e-06	0.88	0.18	1.46	4.42e-15	-0.38	0.01	-0.27	0.15	-0.54	3.81e-05
	NOL4L	NA	1.1	3.5e-15	1.05	0.01	0.99	5.25e-08	-0.02	0.81	0.36	0.05	-0.02	0.88
	DNMT3B	NA	-0.04	0.9	0.65	0.19	1.22	0.00148747	0.95	0.00171162	0.00673309	0.98	0.93	2.35e-05
	MAPRE1	NA	0.25	0.12	-0.41	0.2	-0.02	0.91	0.37	0.02	0.13	0.67	0.44	0.00181028
	BPIFB1	NA	NaN	nan	NaN	nan	-0.86	0.33	NaN	nan	NaN	nan	-1.22	0.03
	ENSSSCG00000007262	NA	NaN	nan	NaN	nan	NaN	nan	NaN	nan	NaN	nan	-2.93	2.6e-05
	CDK5RAP1	NA	0.28	0.2	-0.41	0.25	-0.25	0.11	0.43	0.11	0.24	0.44	0.95	2.63e-11
	CHMP4B	NA	0.74	1.21e-09	0.55	0.22	0.23	0.05	-0.39	0.00579487	-0.34	0.21	-0.59	1.37e-06
	RALY	NA	1.93	2.69e-31	1.86	5.56e-05	1.67	7.86e-22	0.31	0.02	0.8	0.0021721	0.56	0.00101135
	PIGU	NA	1.62	1.41e-11	1.36	0.000103048	0.55	0.00538354	0.04	0.82	0.55	0.03	-0.04	0.72
	GGT7	NA	-0.37	0.09	0.23	0.62	0.49	0.16	-0.32	0.11	0.33	0.31	-0.28	0.17
	ACSS2	NA	-0.59	0.1	-0.95	0.3	-0.54	0.01	0.01	0.98	-2.14	0.000513283	0.09	0.64
	GSS	NA	0.41	0.07	-0.17	0.73	0.68	0.00253591	-0.18	0.43	-0.2	0.52	0.22	0.13
	EDEM2	NA	-0.3	0.04	-0.42	0.27	-0.42	0.02	-0.29	0.06	-0.01	0.97	0.23	0.11
	CNBD2	NA	-1.3	0.12	-0.43	0.66	-1.3	0.08	-0.3	0.7	-0.25	0.73	-0.63	0.29
	ENSSSCG00000007314	NA	-0.66	0.00308321	-0.81	0.00557369	-1.4	2.63e-13	-0.26	0.27	-0.21	0.33	-0.9	2.22e-07
	DLGAP4	NA	1.66	1.28e-28	1.88	0.000353444	3.35	2.33e-65	-0.35	0.00403817	0.06	0.81	0.3	0.1
	NDRG3	NA	0.82	4.02e-08	1.13	0.06	0.3	0.13	0.29	0.07	0.59	0.01	0.09	0.51
	SOGA1	NA	-1.73	3.19e-21	-0.77	0.12	-0.07	0.79	-0.24	0.26	-0.28	0.44	0.24	0.17
	GHRH	NA	NaN	nan	NaN	nan	NaN	nan	NaN	nan	NaN	nan	NaN	nan
	CTNNBL1	NA	0.38	0.01	0.82	0.01	0.25	0.13	0.47	0.000122058	1.07	7.53e-05	0.09	0.48
	ADIG	NA	-0.36	0.07	-0.63	0.65	-0.38	0.57	-0.85	0.00128345	-0.01	0.99	1.34	0.06
	DHX35	NA	-0.65	0.0077804	-0.51	0.31	-0.57	0.02	-0.11	0.63	-0.13	0.72	-0.27	0.09
	CHD6	NA	-0.86	6.36e-09	-0.18	0.53	0.46	0.01	-0.53	0.00141	-0.57	0.00477362	0.18	0.26
	IFT52	NA	0.92	1.54e-08	0.48	0.07	0.8	0.00189146	0.24	0.36	0.63	0.000745318	0.04	0.83
	ENSSSCG00000007369	Backfat	-2.08	2.5e-09	0.64	0.47	-0.58	0.000172741	-1.14	0.00457982	2.54	0.00159263	0.91	3.85e-06
	HNF4A	Backfat	-2.01	0.000222161	-0.51	0.16	-2.63	0.00632191	-1.41	0.00680278	-0.27	0.34	NaN	nan
	WFDC5	NA	NaN	nan	NaN	nan	NaN	nan	NaN	nan	NaN	nan	NaN	nan
	TNNC2	NA	3.21	1.77e-06	0.63	1	0.21	0.2	-1.61	0.1	3.25	1	0.66	2.57e-05
	SNX21	NA	0.59	0.00222983	1.67	0.000142187	0.06	0.82	0.13	0.56	0.91	0.00830665	0.45	0.04
	EYA2	Backfat	-2.41	9.09e-11	NaN	nan	0.96	0.04	-1.18	0.00735359	NaN	nan	0.94	0.00385119
	NCOA3	NA	-0.92	1.06e-12	-1.49	0.000527322	-0.71	0.000197341	-0.19	0.21	-0.55	0.04	-0.56	1.4e-05
	PTGIS	NA	-0.59	0.000105274	-0.54	0.42	-0.15	0.44	-0.88	0.00138429	-0.26	0.66	-0.00704123	0.98
	ATP9A	NA	-0.29	0.11	0.9	0.04	-0.42	0.000337773	0.22	0.25	3.73	4.23e-24	0.26	0.08
	CYP24A1	NA	NaN	nan	NaN	nan	NaN	nan	NaN	nan	NaN	nan	NaN	nan
	BMP7	Backfat	-2.46	3.49e-06	1.16	0.09	-1.06	0.06	-1.99	0.000298636	2.51	6.51e-05	0.31	0.53
	APCDD1L	NA	NaN	nan	NaN	nan	NaN	nan	NaN	nan	NaN	nan	NaN	nan
	PHACTR3	NA	0.46	0.45	-0.06	0.97	0.63	0.29	1.34	0.01	3.26	0.07	2.36	5.6e-06
	PRKAR1B	Liver,Muscle	0.56	0.05	2.63	2.05e-06	2.55	6.68e-08	0.47	0.05	1.75	3.19e-05	2.55	2.27e-26
	AMZ1	NA	0.18	0.75	1.09	0.07	1.33	0.01	0.19	0.7	0.6	0.15	-0.44	0.29
	TTYH3	Muscle	0.91	1.18e-07	1.31	0.000518049	1.85	3.84e-21	0.64	0.000247696	-0.2	0.52	1.05	4.28e-09
	SDK1	NA	-1.39	4.73e-06	-2.22	0.09	-0.59	0.18	0.55	0.13	1.19	0.44	0.17	0.67
	FOXK1	NA	-0.43	0.01	0.5	0.04	0.16	0.39	-0.31	0.1	-0.1	0.54	-0.29	0.04
	MMD2	NA	NaN	nan	NaN	nan	NaN	nan	NaN	nan	NaN	nan	NaN	nan
	LMTK2	NA	-0.69	9.38e-06	-0.51	0.17	-0.58	0.000395647	-0.32	0.02	-0.7	0.00959201	-0.68	0.00231105
	TECPR1	NA	-0.31	0.14	0.92	0.06	0.31	0.21	0.46	0.01	1.51	1.17e-07	1.71	2.05e-22
	NPTX2	NA	-1.49	0.01	0.22	0.84	-0.41	0.67	0.14	0.83	1.87	0.06	-0.82	0.29
	ENSSSCG00000007631	NA	NaN	nan	NaN	nan	NaN	nan	NaN	nan	NaN	nan	NaN	nan
	CUX1	NA	-0.39	0.000745988	0.28	0.52	0.78	2.6e-06	-0.6	0.00237595	-0.89	1.29e-08	-0.27	0.09
	TBL2	NA	-0.38	0.03	-0.62	0.26	-0.34	0.19	-0.57	0.00304223	-0.04	0.92	-0.29	0.07
	GTF2IRD1	NA	0.12	0.78	1.48	0.11	2.39	4.71e-09	0.09	0.8	0.84	0.38	0.59	0.06
	GTF2I	NA	-0.03	0.82	-0.58	0.1	-0.26	0.06	-0.01	0.91	-0.07	0.8	-0.3	0.00775049
	NCF1	NA	0.13	0.77	0.6	0.39	0.96	0.21	-0.57	0.01	-0.12	0.8	0.23	0.65
	AUTS2	NA	-0.77	0.00011405	0.53	0.57	1.8	8.03e-10	-0.44	0.01	-1.26	0.00239211	-0.18	0.32
	SBDS	Muscle	-0.44	0.000421179	-1.09	9.09e-05	-1.52	6.11e-53	-0.28	0.08	-0.49	0.02	-1.2	1.87e-27
	ENSSSCG00000007733	NA	-0.35	0.16	-0.14	0.75	-0.23	0.42	0.17	0.39	0.45	0.14	-0.4	0.03
	RABGEF1	NA	0.34	0.22	-0.26	0.37	-0.22	0.28	0.13	0.63	-0.38	0.04	-0.8	1.19e-06
	TMEM248	NA	0.02	0.87	-0.4	0.35	-0.02	0.88	-0.37	0.000149354	-0.35	0.12	-0.31	0.01
	TPST1	Muscle	1.18	2.47e-08	-0.12	0.84	1.3	5.5e-05	0.61	0.000451841	0.53	0.16	2.27	1.24e-14
	PSPH	Backfat	1.97	1.64e-08	0.44	0.56	0.91	0.00199217	1.26	0.000559517	0.92	0.03	1.65	3.18e-09
	SEPTIN14	NA	-0.41	0.67	NaN	nan	NaN	nan	-0.98	0.1	NaN	nan	NaN	nan
	RUSF1	NA	0.71	0.00134915	0.93	0.11	1.67	1.33e-05	-0.96	3.07e-07	-0.71	0.02	0.18	0.41
	ITGAM	NA	-0.82	1.68e-05	0.13	0.84	-0.67	0.02	-0.55	0.02	-0.34	0.37	-0.41	0.19
	TRIM72	NA	0.36	0.7	0.1	0.95	-0.98	6.12e-06	0.53	0.55	0.12	0.93	-0.26	0.24
	BCKDK	NA	0.4	0.04	0.11	0.83	0.21	0.23	-0.21	0.36	-0.75	0.01	0.34	0.04
	STX4	NA	0.78	1.01e-08	1.07	0.000317742	0.97	3.88e-09	0.46	4.35e-05	0.82	6.76e-06	0.65	6.98e-08
	ORAI3	NA	0.67	0.00118566	-0.39	0.57	0.61	0.03	-0.65	0.00419265	-1.73	6.27e-12	-0.3	0.28
	ZNF629	NA	0.12	0.49	0.56	0.2	-0.23	0.25	0.36	0.02	0.41	0.17	-0.1	0.59
	SETD1A	NA	0.76	6.26e-05	0.75	0.31	2.33	1.55e-26	-0.1	0.59	-0.29	0.16	-0.16	0.16
	RNF40	NA	0.14	0.42	0.35	0.19	0.59	0.000170112	0.07	0.68	0.05	0.8	0.41	6.88e-05
	PRR14	NA	1.29	8.5e-16	1.81	0.01	2.62	9.13e-23	-0.02	0.87	0.4	0.29	0.00533834	0.97
	MYL11	NA	4.64	4.39e-05	1.53	1	0.62	2.61e-05	-0.86	0.55	6.05	1	0.91	3.67e-07
	NFATC2IP	NA	-0.24	0.38	-0.01	0.98	1.66	4.69e-05	-0.61	0.00166388	-0.92	0.02	-0.07	0.72
	XPO6	NA	0.08	0.64	0.25	0.47	0.95	3.97e-10	-0.5	0.00200987	-0.34	0.09	0.55	5.26e-07
	ENSSSCG00000007813	NA	NaN	nan	NaN	nan	NaN	nan	NaN	nan	NaN	nan	NaN	nan
	KATNIP	NA	-0.79	2.79e-06	0.55	0.26	-0.23	0.46	-0.53	0.000134102	-0.46	0.08	-0.00498212	0.98
	GTF3C1	NA	-0.24	0.08	0.3	0.42	0.48	0.000268775	0.26	0.06	0.35	0.16	0.5	2.19e-07
	IL21R	Muscle	-0.13	0.8	0.65	0.41	1.8	0.000405163	1.32	0.00356018	0.97	0.08	3.68	9.02e-15
	IL4R	NA	-0.4	0.02	-0.47	0.32	0.44	0.07	-0.42	0.02	-1.14	0.000130658	0.42	0.08
	SCNN1G	NA	NaN	nan	-0.7	0.68	NaN	nan	NaN	nan	0.85	0.67	NaN	nan
	OTOA	NA	-4.38	2.61e-09	NaN	nan	NaN	nan	NaN	nan	NaN	nan	NaN	nan
	EEF2K	Muscle	-1.1	5.61e-12	-0.37	0.49	-1.27	1.24e-09	-0.42	0.02	-0.52	0.14	-1.1	1.61e-08
	SDR42E2	NA	-0.13	0.83	1.39	0.22	1.53	0.29	-1.62	9.77e-09	0.58	0.51	-1.06	0.04
	UQCRC2	NA	0.69	0.000445425	-1.18	0.02	0.1	0.49	0.44	0.09	-0.62	0.13	0.44	0.0046358
	ENSSSCG00000007847	NA	NaN	nan	NaN	nan	NaN	nan	NaN	nan	NaN	nan	NaN	nan
	REXO5	Liver	0.3	0.16	1.55	0.00144213	0.38	0.11	0.45	0.02	2.03	3.51e-08	0.88	5.01e-08
	ENSSSCG00000007858	NA	-3.28	0.000101255	-0.13	0.88	-0.57	0.58	NaN	nan	-0.87	0.12	-1.14	0.03
	PDILT	NA	NaN	nan	NaN	nan	NaN	nan	NaN	nan	NaN	nan	NaN	nan
	GPRC5B	NA	-0.27	0.12	-1.23	0.000102766	-0.6	4.15e-05	0.37	0.03	-0.54	0.00672506	0.36	0.07
	TMC7	NA	-0.75	0.08	1.16	0.2	-0.85	0.03	-0.25	0.57	1.21	0.08	0.53	0.14
	XYLT1	NA	-1.55	4.54e-16	-0.44	0.61	-0.3	0.3	-0.00774585	0.97	-0.37	0.43	0.55	0.02
	ABCC1	NA	-0.19	0.23	0.5	0.25	0.24	0.24	0.07	0.74	0.17	0.66	0.84	3.81e-05
	PARN	NA	-0.72	0.000202454	-0.55	0.14	-1.15	2.1e-12	-0.22	0.32	-0.14	0.56	-0.75	1.79e-06
	RBFOX1	NA	-3.88	3.01e-10	NaN	nan	1.41	2.4e-18	-1.49	0.12	NaN	nan	-0.64	6.23e-07
	TRAP1	NA	0.13	0.51	-0.08	0.86	0.7	0.000236194	-0.08	0.78	-0.45	0.1	1.04	2.13e-13
	IARS1	NA	-0.46	8.57e-05	-0.82	0.02	-0.74	0.00724131	-0.01	0.92	0.04	0.89	-0.1	0.69
	NOL8	Backfat	3.25	0.000917133	0.43	0.67	1.85	0.16	4.21	1.89e-11	3.34	2.45e-05	2.24	0.000886897
	CENPP	NA	-0.31	0.48	-0.43	0.46	0.26	0.64	0.25	0.42	0.3	0.57	-0.83	0.000436663
	PHF2	NA	-0.56	9.62e-05	-0.28	0.36	-0.38	0.04	-0.05	0.76	-0.13	0.44	-0.24	0.19
	MRPS5	NA	0.64	0.00159557	0.18	0.61	-0.19	0.21	0.37	0.03	0.31	0.18	-0.44	0.000125226
	ENSSSCG00000008115	NA	0.3	0.55	1.36	0.26	0.89	0.19	0.0081285	0.98	0.78	0.44	0.49	0.22
	TBC1D8	NA	-0.16	0.49	-0.26	0.33	0.62	0.00822782	0.05	0.84	0.15	0.47	1.04	9.88e-09
	ENSSSCG00000008170	NA	0.39	0.04	0.21	0.72	-0.95	1.38e-05	0.34	0.1	0.38	0.37	-0.07	0.71
	NPAS2	NA	0.57	0.01	-0.17	0.85	1.13	0.00141622	-0.84	7.89e-05	-0.00391587	0.99	-0.09	0.62
	ENSSSCG00000008193	NA	0.35	0.52	0.83	0.28	-0.54	0.25	0.73	0.17	0.76	0.17	1.06	0.03
	CNNM4	NA	0.01	0.94	0.42	0.38	0.63	0.00861744	-0.76	2.7e-05	-0.23	0.52	-0.55	0.00138189
	RPIA	NA	0.31	0.03	-1.26	0.00774803	-0.28	0.03	0.42	0.00794754	-0.69	0.06	-0.26	0.04
	ENSSSCG00000008213	NA	-0.25	0.69	0.26	0.67	-1.46	0.02	0.13	0.84	0.56	0.34	-0.5	0.4
	SMYD1	NA	NaN	nan	-1.8	0.19	-0.04	0.93	-3.55	0.00570037	NaN	nan	-0.7	0.02
	POLR1A	NA	-0.04	0.81	0.08	0.81	-0.41	0.02	-0.13	0.4	0.02	0.91	-0.66	0.00073457
	TMSB10	NA	1.37	1.71e-12	1.88	1.9e-05	1.6	6.65e-12	-0.11	0.7	0.86	0.01	0.95	0.000192425
	CTNNA2	Backfat	-3.41	3.96e-12	NaN	nan	-0.7	0.65	-2.85	2.13e-10	NaN	nan	NaN	nan
	LRRTM4	NA	-0.72	0.14	-1.12	0.09	-1	0.39	0.66	0.11	-1.39	0.00137869	NaN	nan
	HK2	NA	-0.07	0.9	-0.7	0.64	-0.87	0.00157674	0.67	0.17	-0.02	0.98	-0.24	0.39
	SEMA4F	Muscle	0.66	0.00419392	0.78	0.3	1.21	0.00417593	-0.17	0.55	0.66	0.27	1.46	5.14e-10
	ENSSSCG00000008263	Backfat	-1.56	0.01	-1.94	0.14	NaN	nan	-1.33	0.00521699	-0.05	0.97	NaN	nan
	MTHFD2	NA	-0.24	0.3	-0.6	0.27	0.2	0.44	0.75	5.15e-05	0.29	0.5	0.94	3.57e-05
	STAMBP	NA	-0.17	0.45	-0.58	0.14	-0.92	6.64e-07	-0.78	2.31e-05	-0.53	0.05	-1.74	1.64e-40
	EXOC6B	NA	-1.48	2.72e-21	-1.07	0.02	-1.18	5.06e-18	-0.55	0.000651034	-0.18	0.45	-0.26	0.03
	TGFA	NA	NaN	nan	0.74	0.45	NaN	nan	NaN	nan	-1.07	0.00601457	NaN	nan
	C2orf42	Muscle	-0.55	0.00370978	-0.98	0.00674471	-1.61	4.41e-17	-0.6	1.48e-05	-0.86	0.0016611	-1.35	3.75e-12
	GFPT1	NA	-1.11	2.66e-15	-1.36	0.00376875	-1.54	9.66e-36	0.32	0.04	0.32	0.44	-0.51	0.00143636
	ANTXR1	NA	-0.72	4.19e-16	-0.43	0.22	0.98	2.25e-06	-0.75	1.8e-07	-0.5	0.01	0.58	4.68e-05
	PLEK	Muscle	0.57	0.04	-0.63	0.09	-1.17	0.00162793	-0.19	0.54	-1.16	6.93e-07	-1.13	0.01
	EHBP1	NA	-0.66	0.000327308	-0.69	0.03	0.27	0.18	0.07	0.78	-0.94	4.63e-05	-0.75	2.05e-07
	B3GNT2	NA	-1.75	8.8e-14	-1.33	0.00694225	-0.97	0.01	-0.56	0.02	-0.6	0.08	0.11	0.7
	COMMD1	NA	0.52	0.06	0.16	0.74	-0.02	0.92	0.66	0.00344901	0.42	0.14	0.15	0.4
	ENSSSCG00000008383	Backfat,Liver	2.42	4.04e-08	1.64	0.00285062	1.11	0.01	1.77	2.24e-05	1.8	2.21e-05	0.76	0.01
	CCDC85A	NA	-0.56	0.000124007	-1.68	0.06	0.01	0.95	1.12	6e-12	-0.32	0.77	0.99	9.11e-05
	PPP1R21	NA	-0.38	0.04	-0.46	0.14	-0.18	0.44	0.24	0.2	0.58	0.02	-0.24	0.1
	MSH2	NA	0.92	1.76e-05	-0.07	0.88	0.57	0.02	0.92	0.000349817	0.9	0.00598382	0.35	0.09
	TTC7A	Muscle	-0.23	0.19	1.03	0.05	1.28	2e-07	0.06	0.76	0.11	0.48	1.78	2.42e-12
	SOCS5	NA	-0.73	4.94e-06	-1.35	0.00467299	-0.26	0.13	0.05	0.77	0.00855872	0.98	-0.08	0.48
	ATP6V1E2	NA	-0.44	0.47	0.58	0.79	-0.4	0.64	0.00616572	0.99	3.68	0.08	0.51	0.38
	PRKCE	NA	-1.41	2.19e-16	-1.19	0.00821102	-1.3	1.96e-12	-0.55	0.00157793	-0.78	0.00735034	-0.73	1.9e-06
	SRBD1	NA	-1.45	1.35e-32	-1.57	0.00473984	-1.19	1.07e-07	-0.13	0.36	-0.3	0.37	-0.23	0.25
	CAMKMT	NA	-0.28	0.3	-0.48	0.31	0.29	0.53	-0.3	0.12	-0.41	0.26	-0.6	0.01
	PREPL	NA	-0.68	3.52e-06	-1.41	1.11e-06	-0.72	0.000494161	-0.65	6.17e-08	-0.87	0.000392781	-0.87	6.43e-07
	MTA3	NA	0.2	0.35	0.32	0.57	0.63	0.06	-0.08	0.73	0.68	0.01	-0.00463589	0.98
	KCNG3	NA	-6.66	8.24e-12	NaN	nan	NaN	nan	NaN	nan	NaN	nan	NaN	nan
	MAP4K3	NA	-0.23	0.28	-1.25	0.00147163	-0.48	0.00238717	0.34	0.09	-0.31	0.28	-0.79	4.26e-10
	SOS1	NA	0.03	0.82	-0.38	0.19	-0.19	0.28	-0.49	9.52e-05	-0.87	1.32e-08	-2.06	3.86e-36
	ATL2	NA	0.73	0.000101105	-0.8	0.000200839	-0.59	0.00446565	0.84	7.49e-05	-0.24	0.39	-0.58	0.00410513
	CEBPZ	Muscle	-0.58	0.00254611	-1.19	4.85e-05	-1.27	1.22e-15	-0.28	0.15	-0.46	0.04	-1.55	4.06e-27
	NDUFAF7	NA	-0.11	0.55	-0.5	0.19	-0.16	0.42	-0.42	0.02	-0.2	0.51	-0.19	0.21
	VIT	NA	-0.57	0.11	-0.5	0.71	-0.06	0.81	0.02	0.96	0.86	0.5	-0.34	0.08
	CRIM1	Muscle	-1.77	7.72e-11	-2.24	1.3e-12	-1.35	1.4e-10	-0.67	0.03	-0.53	0.05	-1.07	2.87e-05
	LTBP1	NA	-0.9	3.6e-14	-1.38	0.00195602	0.01	0.96	-0.49	0.00371336	-0.64	0.03	0.43	0.02
	TTC27	NA	0.03	0.91	-0.78	0.01	-0.57	0.0093874	-0.18	0.53	0.47	0.07	-0.24	0.16
	BIRC6	NA	-1.57	1.99e-30	-1.95	4.62e-05	-1.77	9.28e-24	-0.24	0.14	-0.5	0.07	-0.46	0.00128478
	SRD5A2	NA	0.9	0.27	NaN	nan	NaN	nan	1.05	0.08	NaN	nan	NaN	nan
	XDH	NA	1.28	1	-0.67	0.06	NaN	nan	5.15	6.6e-06	-1.09	0.000124294	NaN	nan
	GALNT14	NA	NaN	nan	NaN	nan	NaN	nan	NaN	nan	NaN	nan	NaN	nan
	YPEL5	Muscle	-0.25	0.11	-1.02	0.000298656	-1.34	4.44e-16	0.01	0.96	-0.5	0.0099025	-1.26	8.6e-21
	None	NA	NaN	nan	NaN	nan	-1.58	0.00902948	NaN	nan	NaN	nan	0.98	0.1
	CLIP4	NA	-1.51	0.00221355	-1.07	0.26	-0.09	0.75	-0.92	0.07	0.71	0.52	1.82	2.48e-09
	SLC4A1AP	NA	-1.34	1.11e-21	-0.97	0.0012834	-0.67	0.00106593	-0.64	3.58e-07	-0.44	0.05	-0.45	0.00305287
	SLC5A6	NA	0.56	4.98e-05	-0.54	0.38	0.5	0.000743467	0.12	0.7	-0.67	0.00438926	0.62	7.32e-11
	CIB4	NA	NaN	nan	NaN	nan	NaN	nan	NaN	nan	NaN	nan	NaN	nan
	FAM166C	NA	NaN	nan	NaN	nan	NaN	nan	NaN	nan	NaN	nan	NaN	nan
	DRC1	Liver	-1.19	0.04	2.45	0.03	1.61	0.26	0.54	0.38	3.34	0.00354519	1.35	0.1
	KIF3C	NA	-0.2	0.38	1.02	0.03	-0.2	0.3	-0.28	0.25	0.54	0.19	-0.65	0.00138184
	ASXL2	NA	-1.48	4.81e-26	-0.85	0.04	-0.33	0.11	-0.71	5.71e-06	-0.59	0.06	-1.27	2.69e-17
	ADCY3	NA	-0.14	0.52	0.04	0.93	0.72	3.85e-05	-0.42	0.05	-0.16	0.65	0.17	0.17
	ENSSSCG00000008582	NA	1.15	0.02	1	0.13	1.86	0.00765888	-0.34	0.34	0.17	0.72	-0.06	0.83
	ITSN2	Backfat,Liver,Muscle	-1.63	3.31e-20	-1.98	4.15e-08	-1.38	5.74e-14	-1.29	7.03e-11	-1.59	1.22e-11	-1.76	3.14e-45
	FAM228B	Liver,Muscle	0.81	0.04	1.34	0.02	-1.22	0.03	0.46	0.15	1.08	0.02	-1.18	0.01
	ATAD2B	Muscle	-1	3.89e-09	-1.35	4.21e-07	-1.91	4.03e-35	0.2	0.36	-0.36	0.04	-1.02	7.1e-12
	WDR35	NA	-0.44	0.00834735	-0.71	0.03	-0.25	0.18	0.02	0.91	0.42	0.17	-0.00684827	0.96
	None	NA	0.28	0.24	0.61	0.45	1.08	0.00530302	0.43	0.12	1.12	0.1	0.76	0.00471283
	CYRIA	NA	0.23	0.12	-0.21	0.7	-0.1	0.67	-0.95	5.88e-05	-0.54	0.12	-0.8	5.62e-06
	NBAS	NA	-1.02	3.47e-19	-0.44	0.37	-0.99	1.05e-07	-0.29	0.00782998	0.43	0.12	-0.66	8.18e-05
	LPIN1	NA	0.18	0.43	-1.13	0.05	-0.73	0.00108068	-0.17	0.62	-2.47	9.11e-15	-1.77	9e-19
	NOL10	NA	-0.24	0.24	-0.4	0.3	-0.67	0.000337029	0.13	0.5	0.52	0.07	-0.36	0.03
	ADAM17	NA	-1.22	3.87e-11	-1.5	0.00741478	-0.65	0.01	-0.01	0.94	-0.08	0.86	0.35	0.07
	ASAP2	Muscle	0.56	0.000746428	0.69	0.00175982	1.54	1.99e-09	0.3	0.09	0.21	0.28	1.1	1.67e-11
	ENSSSCG00000008709	NA	-4.11	1.99e-06	NaN	nan	NaN	nan	-0.84	0.6	NaN	nan	NaN	nan
	JAKMIP1	NA	-0.7	0.33	-0.15	0.85	-2.07	0.0041426	0.46	0.54	0.45	0.48	0.86	0.33
	ABLIM2	Muscle	1.33	2.29e-07	1.46	0.07	1	5.16e-09	0.15	0.53	1.2	0.00976299	1.14	5.51e-12
	BOD1L1	Backfat	-1.83	1.23e-30	-0.5	0.36	-0.29	0.18	-1.76	1.77e-26	-1.15	0.00149907	-2.24	2.66e-52
	CC2D2A	NA	-1.24	4.78e-15	0.66	0.18	0.39	0.19	-0.58	0.00993495	0.89	0.05	0.12	0.56
	FGFBP1	NA	NaN	nan	NaN	nan	NaN	nan	NaN	nan	NaN	nan	NaN	nan
	CD38	NA	-0.41	0.43	-1.16	0.09	-1.73	0.00203759	-0.25	0.6	-1	0.03	-0.89	0.04
	ADGRA3	NA	-1.2	2.03e-17	-0.26	0.62	-1.65	1.54e-24	-0.8	2.25e-06	0.13	0.63	-0.97	1.3e-09
	GBA3	Backfat	-4.73	6.46e-09	-1.3	0.1	NaN	nan	-4.15	8.52e-07	-0.89	0.04	NaN	nan
	SLC34A2	NA	-0.51	0.42	0.28	0.87	0.2	0.84	0.72	0.2	0.89	0.58	1.63	0.02
	TBC1D19	NA	-0.41	0.02	-0.25	0.72	-1.24	4.15e-10	0.11	0.47	0.7	0.16	-0.58	0.000147076
	STIM2	NA	-1.4	1.36e-06	-1.31	0.00990171	-1.25	5.02e-06	-0.21	0.5	-0.55	0.12	-0.51	0.02
	ARAP2	Muscle	-1.85	8.81e-08	-2.24	0.000696204	-2.27	3.04e-11	-0.01	0.97	-0.31	0.62	-1.39	0.000138517
	PGM2	NA	-0.18	0.45	-0.46	0.33	0.3	0.38	0.1	0.68	-0.44	0.17	0.37	0.08
	FAM114A1	NA	-0.91	2.43e-08	-1.32	0.000234937	-0.34	0.13	-0.41	0.04	-0.37	0.29	0.21	0.32
	KLHL5	NA	0.36	0.13	-0.45	0.25	0.91	0.01	0.61	0.0027753	0.17	0.64	0.11	0.69
	RFC1	Muscle	-1.07	2.11e-11	-1.39	0.00184515	-1.34	8.6e-20	-0.46	0.01	-0.99	6.44e-05	-1.19	1.53e-24
	WDR19	Liver	-0.94	0.00014693	-1.37	0.000100585	-0.33	0.23	-0.79	0.01	-1.11	7.44e-05	-0.17	0.5
	N4BP2	NA	-0.83	0.000318071	-2.72	7.82e-12	-0.98	4.87e-06	0.62	0.01	-0.59	0.12	-0.33	0.06
	RHOH	NA	0.16	0.66	-0.41	0.47	-0.6	0.25	0.31	0.25	-0.48	0.14	-0.03	0.93
	RBM47	NA	-1.17	5.61e-05	-0.7	0.24	-1.75	0.000278914	-0.89	0.000586456	-0.55	0.22	-0.35	0.57
	LIMCH1	Backfat	-1.52	6.87e-15	-0.41	0.32	-1.38	1.36e-10	-1.73	1.7e-14	-0.86	0.000593249	-0.99	1.94e-06
	SLC30A9	NA	-0.11	0.53	-1.08	2.38e-05	-0.59	3.07e-06	0.74	2.05e-05	0.3	0.18	-0.36	0.000538583
	BEND4	Backfat	-4.26	1.65e-12	NaN	nan	NaN	nan	-1.87	0.02	NaN	nan	NaN	nan
	ATP8A1	Muscle	-1.02	2.13e-06	-1.02	0.17	-1.68	1.24e-20	-0.79	0.00991469	-0.93	0.01	-1.89	2.36e-29
	GNPDA2	NA	0.84	0.000599168	-1.29	1.18e-07	-0.3	0.04	0.74	0.00028645	-0.01	0.96	-0.27	0.1
	ATP10D	NA	-1.25	3.02e-11	-1.83	1.14e-07	-0.86	0.00112663	-0.53	0.00269582	-0.66	0.000298722	0.37	0.13
	CORIN	Liver	-0.5	0.37	-2.08	1.87e-05	-1.67	0.00582656	1.22	0.01	-1.49	6.05e-05	0.9	0.13
	TXK	NA	0.49	0.39	0.3	0.74	0.53	0.64	1.24	0.00375444	0.26	0.68	1.11	0.08
	TEC	NA	0.13	0.73	-0.46	0.46	0.25	0.72	-0.09	0.77	-0.56	0.22	-0.75	0.01
	SLAIN2	NA	-0.57	7.28e-05	-1.1	0.000753511	-0.93	1.66e-12	-0.89	0.000405161	-0.9	6.97e-05	-1.47	3.95e-25
	FRYL	Backfat,Liver	-2.23	2.23e-28	-1.98	7.24e-06	-1.24	7.74e-09	-1.13	5.67e-07	-1.05	1.37e-05	-0.66	0.000222051
	OCIAD2	NA	0.42	0.01	-0.86	0.12	0.26	0.11	-0.16	0.44	-0.54	0.2	-0.71	4.01e-12
	CWH43	NA	NaN	nan	-1.08	0.27	NaN	nan	NaN	nan	1.53	0.17	NaN	nan
	DCUN1D4	NA	0.38	0.04	-0.87	0.00293964	0.26	0.25	0.31	0.02	-0.84	0.00135171	0.05	0.74
	ENSSSCG00000008832	Backfat,Liver,Muscle	-2.39	1.92e-22	-2.65	1.78e-07	-1.77	2.31e-08	-1.92	2.06e-09	-1.61	0.000281504	-1.45	1.05e-06
	RASL11B	Muscle	-0.96	0.00021735	0.4	0.68	1	0.03	-0.17	0.54	0.46	0.6	2.13	6.24e-09
	SCFD2	NA	-0.97	2.58e-09	-0.62	0.08	-0.71	0.000211681	-0.36	0.01	0.07	0.75	-0.67	1.89e-06
	LNX1	Muscle	-1.01	0.0031247	-0.75	0.46	-1.9	6.24e-06	-0.97	0.00465492	1.05	0.37	-1.01	0.0017012
	PDGFRA	NA	-1.88	3.74e-62	-2.04	8.49e-11	-1.06	4.26e-05	-0.31	0.09	-0.04	0.89	0.27	0.3
	KIT	Backfat	-1.42	9.04e-09	-1.58	0.06	0.38	0.27	-2.36	3.6e-19	-0.88	0.14	-0.68	0.00564369
	TMEM144	Backfat,Liver	-1.18	0.01	-1.84	0.000581671	0.09	0.85	-1.86	3.89e-07	-1.6	7.84e-11	-0.43	0.09
	RXFP1	NA	1.25	0.21	1.44	0.13	0.57	0.3	0.44	0.55	1.57	0.03	0.59	0.07
	RAPGEF2	NA	-0.56	1.71e-05	-0.37	0.3	-0.36	0.01	-0.35	0.01	-0.06	0.8	-0.02	0.87
	ENSSSCG00000008892	NA	-0.69	3.42e-05	-0.57	0.57	-0.65	0.00744837	0.5	0.01	0.4	0.17	0.2	0.28
	ENSSSCG00000008898	NA	0.26	0.15	-1.34	0.00918194	0.69	0.02	0.56	0.08	-0.21	0.66	2.14	2.92e-14
	IGFBP7	NA	-0.07	0.71	-0.18	0.69	-0.1	0.38	0.3	0.12	0.37	0.18	1.34	9.36e-26
	CENPC	NA	-0.3	0.06	-1.24	0.000130605	-0.71	0.000434725	0.56	8e-05	-0.08	0.8	-0.46	0.000682457
	UBA6	NA	-1.03	4.11e-07	-1.65	6.39e-05	-1.39	2.75e-10	0.66	0.000489461	-0.3	0.28	-0.79	1.28e-06
	TMPRSS11B	NA	NaN	nan	2.04	0.01	NaN	nan	NaN	nan	0.09	0.91	NaN	nan
	ENSSSCG00000008935	NA	0.95	0.81	-0.49	0.27	NaN	nan	0.09	0.98	-0.67	0.02	NaN	nan
	AMTN	NA	NaN	nan	NaN	nan	NaN	nan	NaN	nan	NaN	nan	NaN	nan
	SLC4A4	Liver	-1.08	3.21e-06	-1.98	9.62e-06	-2.02	1.13e-15	0.07	0.81	-1.02	0.00236159	-0.77	0.000928808
	NPFFR2	NA	NaN	nan	1.32	0.28	NaN	nan	NaN	nan	3.12	0.03	NaN	nan
	COX18	NA	-0.41	0.1	0.26	0.53	-0.48	0.25	-0.3	0.11	0.02	0.94	-0.13	0.61
	RASSF6	NA	NaN	nan	-0.81	0.33	NaN	nan	NaN	nan	-0.91	0.07	-2.44	0.00313657
	MTHFD2L	Backfat,Muscle	-1.58	0.00015476	-0.77	0.07	-3.16	2.17e-31	-1.41	0.000267209	-0.15	0.68	-1.82	4.97e-17
	USO1	Muscle	-0.15	0.28	-1.14	0.00226181	-1.06	9.46e-14	0.57	3.8e-05	0.4	0.21	-1.04	5.81e-15
	PPEF2	NA	NaN	nan	NaN	nan	NaN	nan	NaN	nan	NaN	nan	NaN	nan
	NAAA	Liver	1.04	0.000599168	1.9	0.00511697	0.76	0.0077842	0.93	0.000374802	2.11	3.97e-05	-0.04	0.9
	ART3	NA	1.42	0.46	-0.85	0.61	2.29	1.41e-39	-0.86	0.34	-0.07	0.97	0.71	0.14
	SCARB2	NA	0.1	0.39	-0.00172726	0.99	0.53	0.00106141	-0.83	3.64e-12	-0.45	0.03	-1.01	7.49e-09
	ENSSSCG00000008981	NA	0.03	0.91	-0.43	0.31	-0.39	0.00228782	-0.04	0.91	0.75	0.01	-0.38	0.07
	CCDC158	NA	-1.53	0.07	0.68	0.09	0.63	0.25	-0.3	0.78	1.62	8.69e-08	-0.5	0.08
	ENSSSCG00000008984	Backfat,Liver	-1.76	7.39e-06	1.84	5.12e-06	0.04	0.95	-1.26	0.000630537	1.01	0.01	0.13	0.83
	SEPTIN11	Backfat	-2.03	1.49e-87	-1.06	0.04	-0.76	3.09e-05	-1.22	1.82e-14	-0.82	0.0025482	-0.45	0.01
	ENSSSCG00000008990	NA	0.11	0.58	-0.62	0.04	-0.3	0.07	0.77	3.25e-06	0.49	0.00581559	0.13	0.35
	FRAS1	Muscle	-1.94	1.64e-16	-0.42	0.56	1.61	4.23e-09	-0.34	0.27	0.52	0.39	1.92	2.7e-11
	RBM46	NA	-0.13	0.89	-1.41	0.07	NaN	nan	4.94	3.02e-05	0.46	0.64	NaN	nan
	TMEM131L	NA	-0.07	0.73	0.55	0.19	0.04	0.84	0.02	0.9	-0.44	0.13	-0.07	0.69
	MND1	Backfat,Muscle	1.14	0.00830644	0.77	0.22	1.99	0.02	2.3	3.04e-14	1.48	0.00790928	1.64	2.47e-05
	FHDC1	Liver	-0.57	0.11	1.31	0.002015	0.45	0.28	0.45	0.22	2.95	9.25e-12	-0.85	7.04e-05
	TMEM154	NA	0.71	0.05	0.07	0.91	0.58	0.25	0.01	0.97	-0.16	0.7	0.01	0.95
	ENSSSCG00000009015	NA	0.03	0.85	0.09	0.74	0.21	0.26	0.38	0.00515557	0.39	0.02	0.3	0.02
	SH3D19	NA	-0.27	0.16	-0.61	0.22	0.32	0.12	-0.05	0.8	-0.63	0.06	-0.27	0.09
	LRBA	Backfat,Liver,Muscle	-2.96	8.67e-45	-3.82	4.56e-08	-2.53	2.22e-19	-1.04	2.55e-05	-1.56	0.000379228	-1.25	2.63e-07
	DCLK2	NA	-0.44	0.12	-0.26	0.7	0.17	0.7	-0.14	0.59	-0.53	0.21	0.58	0.01
	ARHGAP10	NA	-0.81	8.42e-09	0.25	0.59	-0.53	0.000213324	-0.9	5.5e-13	-0.46	0.13	-0.32	0.06
	PRMT9	NA	-0.13	0.52	-1	0.00538392	-0.62	0.000537131	0.45	0.00903186	0.21	0.44	0.2	0.14
	EDNRA	NA	-1	0.00141186	-0.78	0.03	-0.09	0.78	-0.9	0.00444395	-0.71	0.02	0.32	0.14
	SLC10A7	Liver	-0.74	0.000496457	-1.59	0.00108507	-0.08	0.86	-0.48	0.00600019	-1.18	0.00239201	-0.2	0.44
	ZNF827	NA	-0.83	0.000409054	0.55	0.52	0.41	0.2	-1.16	4.16e-07	0.15	0.83	-0.19	0.38
	HHIP	Liver	0.63	0.09	-1.91	3.58e-06	-0.02	0.97	1.36	0.00140188	-1.52	1.11e-06	0.37	0.42
	ENSSSCG00000009046	NA	4.3	1	0.43	0.8	0.71	0.58	4.37	1	1.34	1	1.51	0.04
	INPP4B	NA	-2.37	1.76e-27	-1.86	0.01	-2.12	4.45e-40	-0.44	0.18	-0.34	0.6	-0.89	6.5e-07
	RNF150	Backfat,Muscle	-2.81	1.56e-38	-1.96	0.05	-2.26	1.57e-23	-2.33	6.68e-21	-1.96	0.00321082	-2.57	1.01e-38
	SPATA5	Liver,Muscle	-2.32	2.02e-39	-2.27	0.00027522	-2.29	6.05e-23	-0.86	6.49e-05	-1.11	0.01	-1.41	8.76e-13
	KIAA1109	Muscle	-1.95	2.19e-33	-2.52	2.5e-05	-2.1	9.28e-37	-0.36	0.06	-0.87	0.00178846	-1.5	2.24e-17
	EXOSC9	NA	0.72	2.38e-05	0.27	0.59	0.02	0.9	0.17	0.24	0.32	0.35	-0.29	0.0051521
	PRDM5	NA	-0.44	0.06	-1.17	0.1	0.22	0.63	0.65	0.00884377	1.21	0.19	0.93	0.000996898
	PRSS12	Liver	1.04	0.00106437	-3.3	3.94e-07	-0.23	0.57	0.55	0.1	-1.8	0.00120955	0.1	0.68
	ARSJ	NA	-0.67	0.01	-0.49	0.65	0.4	0.51	-0.15	0.54	1.35	0.25	0.34	0.31
	CAMK2D	NA	-0.56	4.22e-05	-0.86	0.04	-0.94	6.26e-14	-0.3	0.07	-0.67	0.03	-0.75	2.34e-05
	ENSSSCG00000009125	NA	-0.56	0.07	-0.51	0.51	-1.07	7.09e-11	0.05	0.89	0.84	0.24	-0.62	0.000710999
	AP1AR	NA	0.81	4.91e-10	-1.23	0.00545972	-0.41	0.02	0.06	0.77	-0.33	0.38	-0.23	0.14
	EGF	NA	-0.81	0.04	0.83	0.23	-1.65	3.95e-21	-0.32	0.44	3.2	1.23e-05	-0.63	0.03
	RRH	NA	-0.58	0.68	-0.89	0.51	NaN	nan	0.98	0.38	0.13	0.91	NaN	nan
	GAR1	Backfat,Liver	1.79	5.76e-07	1.13	0.03	1.53	1.03e-05	1.17	1.01e-05	1.61	4.96e-06	0.47	0.01
	CFI	Backfat,Muscle	-1.68	3.23e-08	-1.28	0.02	-1.82	7.59e-06	-1.18	0.000229231	-0.6	0.19	-1.61	5.74e-07
	MCUB	NA	0.38	0.13	0.75	0.08	-1.01	0.00011238	0.05	0.86	0.32	0.37	0.23	0.39
	SEC24B	NA	0.21	0.37	-0.6	0.04	-0.57	0.00415916	-0.16	0.52	-0.45	0.07	-1.47	9.74e-24
	TACR3	NA	NaN	nan	NaN	nan	NaN	nan	-5.03	1.05e-05	NaN	nan	NaN	nan
	SLC9B1	NA	-1.84	0.01	-0.22	0.85	-0.15	0.91	-0.84	0.2	-0.04	0.96	-0.14	0.85
	MANBA	NA	-0.66	0.000133006	-1.21	0.01	-0.2	0.52	-0.31	0.09	-0.87	0.00684477	0.00632873	0.98
	PPP3CA	NA	-0.52	0.0001388	-0.69	0.08	-0.91	2.12e-10	-0.2	0.29	-0.5	0.02	-0.54	0.00317863
	MTTP	Liver	-2.52	0.00069854	-1.62	3.35e-08	NaN	nan	-0.15	0.88	-1.07	1.5e-07	NaN	nan
	C4orf17	Liver	-2.01	0.000145201	-1.15	0.01	-0.93	0.4	-0.33	0.56	-1.69	1.48e-06	0.24	0.76
	ADH4	NA	-1.42	1	0.74	0.11	NaN	nan	-0.67	0.63	-0.36	0.33	NaN	nan
	STPG2	NA	-2.44	0.00273751	-0.7	0.59	NaN	nan	-0.82	0.38	-1.1	0.2	NaN	nan
	PDLIM5	NA	-0.6	0.0057179	-0.35	0.51	1.15	1.26e-17	-0.5	0.03	-0.33	0.32	-0.5	5e-06
	GRID2	Backfat	-3.46	8.1e-06	NaN	nan	-0.33	0.74	-2.56	0.00809632	NaN	nan	0.09	0.9
	MMRN1	NA	-0.02	0.94	-1.3	0.00861387	-0.76	0.09	0.01	0.96	0.85	0.04	-0.24	0.59
	HERC3	NA	-0.55	0.00430932	-0.87	0.000526882	-0.03	0.86	-0.53	0.00223691	-0.9	8.62e-06	-0.4	0.0080305
	ABCG2	NA	0.55	0.02	0.43	0.47	0.71	0.02	0.16	0.44	0.15	0.74	0.35	0.05
	KLHL8	NA	-0.01	0.96	-0.85	0.15	-0.52	0.04	0.54	0.07	-1.49	6.37e-08	-1.95	7.16e-27
	MAPK10	NA	0.83	0.01	0.49	0.65	-0.02	0.97	0.39	0.36	2.6	0.02	1.07	0.00216008
	ARHGAP24	NA	-0.85	1.3e-05	0.59	0.36	-0.52	0.00754417	-0.6	0.00936415	0.13	0.82	-0.53	0.000215264
	WDFY3	NA	-1.55	2.12e-19	-0.26	0.54	-0.57	0.0030678	-0.69	0.00015022	-0.15	0.57	-0.27	0.06
	GPAT3	Backfat	1.3	4.95e-15	-0.56	0.36	-0.02	0.9	1.94	1.18e-30	0.58	0.25	1.09	6.93e-05
	ABRAXAS1	NA	2.06	3.79e-09	0.42	0.55	1.61	0.000604254	0.53	0.01	0.23	0.44	-0.3	0.16
	COQ2	NA	0.11	0.55	-0.81	0.07	-0.47	0.000187238	0.37	0.01	0.08	0.84	0.8	6.62e-08
	ENSSSCG00000009240	Liver	1.79	4.06e-09	1.55	0.01	1.32	0.00420486	0.05	0.87	1.33	0.00634931	0.4	0.55
	LIN54	NA	-0.35	0.02	-0.95	0.00245885	-0.78	1.19e-06	0.11	0.49	-0.05	0.81	-1.16	3.45e-13
	THAP9	NA	0.3	0.2	-0.68	0.09	0.37	0.11	0.17	0.44	-0.35	0.28	0.09	0.55
	SCD5	NA	-0.19	0.63	-0.35	0.73	1.06	0.04	-0.74	0.02	1.09	0.13	0.56	0.02
	ENOPH1	NA	0.49	0.01	-0.31	0.26	-0.05	0.77	0.26	0.15	0.35	0.07	0.42	0.000517719
	HNRNPD	NA	2.41	3.68e-61	1.33	0.08	2.97	3.39e-88	0.69	4.76e-09	0.48	0.00165233	-0.04	0.7
	PRKG2	NA	NaN	nan	NaN	nan	NaN	nan	NaN	nan	NaN	nan	NaN	nan
	TNFRSF19	NA	-0.19	0.73	1.46	0.000928506	1.3	0.000260272	0.39	0.44	0.46	0.21	0.43	0.13
	ENSSSCG00000009293	NA	0.31	0.15	-0.19	0.67	0.55	0.14	0.87	4.56e-06	-0.3	0.31	1.65	3.85e-09
	WASF3	NA	0.53	0.00518093	0.28	0.57	0.15	0.55	0.91	5.38e-07	0.5	0.09	-0.21	0.34
	LNX2	Liver	-0.44	0.00509455	-1.69	1.36e-06	-1.07	1.86e-08	0.26	0.12	-1.18	3.14e-07	-0.71	3.13e-05
	PAN3	NA	0.31	0.08	0.67	0.1	0.2	0.43	0.23	0.24	0.64	0.00864092	-0.06	0.72
	ENSSSCG00000009327	NA	0.58	0.00024222	0.1	0.79	0.16	0.11	0.59	0.000234079	0.4	0.09	-0.07	0.52
	ENSSSCG00000009333	NA	-3.15	9.55e-09	-1.03	0.5	NaN	nan	-1.28	0.08	NaN	nan	NaN	nan
	FRY	Backfat	-2	1.15e-36	-1.73	0.000763447	-1.02	1.09e-05	-1.86	4.87e-20	-0.81	0.04	-0.72	0.000231768
	ENSSSCG00000009341	Muscle	-0.64	0.000232269	-1.21	0.000320676	-1.38	9.63e-19	-0.06	0.78	-0.76	0.000698922	-1.36	4.2e-31
	PDS5B	NA	-0.47	0.01	-1.16	0.000119561	-0.23	0.23	-0.27	0.15	-0.83	3.75e-06	-0.98	4.1e-16
	ENSSSCG00000009347	NA	-3.02	0.00200728	NaN	nan	NaN	nan	-0.45	0.78	NaN	nan	NaN	nan
	ENSSSCG00000009348	NA	-1.2	1.97e-13	-0.34	0.53	0.58	0.04	-0.66	0.000332363	-0.57	0.14	1.34	3.22e-09
	RFC3	NA	0.49	0.08	0.37	0.49	-0.01	0.96	-0.01	0.97	0.61	0.08	-0.58	2.84e-06
	SMAD9	Backfat	-2.13	2.61e-15	-1.79	0.00934165	-0.97	0.13	-1.11	2.66e-05	-1.08	0.09	-0.49	0.26
	COG6	NA	-0.18	0.3	-0.43	0.12	-0.39	0.02	-0.00256613	0.98	0.27	0.16	-0.09	0.45
	SLC25A15	Liver	0.08	0.79	-2.1	4.6e-06	0.01	0.97	0.64	0.0051336	-1.01	9.79e-05	1.24	5.09e-05
	CKAP2	NA	0.95	0.00991077	0.28	0.63	0.63	0.08	1.47	0.00159319	1.25	0.02	0.9	0.000157716
	NEK3	NA	0.09	0.8	-0.03	0.95	0.19	0.75	0.22	0.5	0.29	0.61	0.23	0.56
	TRIM13	NA	-0.13	0.57	0.19	0.62	-0.37	0.07	-0.5	0.00393956	-0.49	0.04	-0.72	1.98e-06
	CAB39L	NA	0.87	1.65e-05	0.31	0.33	0.34	0.27	-0.37	0.01	-0.03	0.88	-0.89	1.89e-06
	RB1	NA	0.54	0.000462387	-0.39	0.35	0.26	0.14	0.35	0.00389873	-0.36	0.13	-0.93	2.92e-10
	SUCLA2	NA	0.18	0.36	-1.32	3.84e-05	-0.48	0.00141974	0.28	0.26	-0.22	0.43	0.13	0.48
	RUBCNL	NA	-0.56	0.06	-0.8	0.03	-0.11	0.73	0.35	0.28	0.23	0.5	0.72	0.00125642
	LRRC63	NA	NaN	nan	NaN	nan	NaN	nan	NaN	nan	NaN	nan	NaN	nan
	LCP1	NA	0.5	0.13	-0.2	0.69	-0.38	0.28	-0.17	0.66	-0.29	0.38	0.00937005	0.98
	CPB2	NA	0.31	0.66	-0.93	0.05	1.93	0.16	1.3	0.01	-0.77	0.03	1.89	0.01
	ZC3H13	NA	-0.12	0.43	0.52	0.26	0.78	2.07e-05	-0.14	0.44	0.51	0.06	-0.5	8.05e-05
	ENSSSCG00000009422	Liver	0.39	0.00123936	1.05	0.01	0.73	4.26e-07	0.41	0.01	1.15	0.000459309	-0.16	0.33
	LACC1	NA	0.34	0.03	-0.69	0.05	0.04	0.84	0.12	0.58	-0.45	0.08	-0.92	2.91e-08
	None	NA	NaN	nan	-0.21	0.91	NaN	nan	NaN	nan	0.83	0.63	NaN	nan
	AKAP11	Backfat,Liver	-3.14	3.64e-51	-2.67	3.35e-06	-2.53	1.75e-32	-1.41	4.36e-08	-1.11	0.00522619	-0.96	0.000192472
	DGKH	Backfat,Muscle	-2.83	7.29e-47	0.44	0.67	-1.81	9.05e-13	-1.77	1.05e-16	1.54	0.04	-1.25	1.32e-10
	DGKD	NA	0.07	0.69	0.55	0.06	-0.38	0.01	0.38	0.04	0.63	0.00422512	0.44	0.000332628
	CNMD	Backfat,Liver	1.47	0.03	2.7	0.0034419	1.43	0.07	1.03	0.04	2.04	0.006658	1.97	4.03e-05
	DIAPH3	Liver,Muscle	0.91	0.03	1.62	0.04	1.29	0.01	3.07	2.29e-09	3.32	2.29e-05	2.42	1.8e-10
	DACH1	NA	-0.00405246	0.98	-1.22	0.03	1.01	0.00027067	0.22	0.41	-0.15	0.8	0.66	0.00362987
	TBC1D4	Muscle	-0.82	2.68e-18	-1.58	1.24e-12	-1.1	2.71e-15	0.16	0.34	-0.51	0.00435916	-1.52	4.47e-21
	MYCBP2	NA	-1.58	7.61e-29	-1.77	0.00129842	-1.15	3.17e-11	-0.32	0.03	-0.61	0.01	-0.34	0.01
	SCEL	NA	NaN	nan	-1.65	0.2	NaN	nan	NaN	nan	NaN	nan	NaN	nan
	SLAIN1	NA	-1.5	0.0039114	0.16	0.84	-0.25	0.74	-0.3	0.57	0.99	0.16	0.39	0.47
	EDNRB	NA	-1.05	0.000179161	-1.35	0.01	-0.04	0.91	0.38	0.24	0.21	0.54	-0.22	0.45
	NDFIP2	Liver	-0.00632239	0.97	-1.71	7.82e-06	-1.39	1.8e-28	0.75	3.45e-05	-1.18	9.83e-05	-0.94	5.67e-12
	GPC6	NA	-0.6	0.05	-1.72	0.000603683	0.2	0.55	-1.06	0.000323235	0.59	0.23	1.35	4.08e-06
	DCT	Liver	-0.66	0.34	-2.3	2.22e-06	-1.58	0.01	0.04	0.94	-1.51	0.00271992	1.7	0.03
	GPR180	NA	-0.05	0.85	-1.46	9.36e-06	-0.32	0.16	-0.27	0.45	-0.88	0.000718237	-0.65	7.18e-07
	ENSSSCG00000009496	NA	NaN	nan	0.22	1	-0.31	0.82	NaN	nan	3.35	1	NaN	nan
	ENSSSCG00000009497	NA	NaN	nan	NaN	nan	NaN	nan	NaN	nan	NaN	nan	NaN	nan
	ENSSSCG00000009498	NA	-4.7	1.24e-08	-1.56	0.42	NaN	nan	NaN	nan	1.26	0.61	NaN	nan
	CLDN10	NA	-0.37	0.51	-0.08	0.87	-0.56	0.43	-1.07	0.01	1.1	0.0051874	0.13	0.79
	UGGT2	NA	-0.7	2.21e-05	-0.31	0.67	-0.84	0.0014889	0.08	0.69	0.26	0.7	0.34	0.15
	HS6ST3	NA	NaN	nan	NaN	nan	NaN	nan	NaN	nan	NaN	nan	NaN	nan
	ENSSSCG00000009508	NA	NaN	nan	NaN	nan	NaN	nan	NaN	nan	NaN	nan	NaN	nan
	UBAC2	NA	0.6	0.000252877	0.48	0.16	-0.38	0.00223225	0.22	0.22	0.33	0.18	-0.01	0.9
	PCCA	NA	0.66	4.85e-05	-1	0.02	0.93	1.93e-08	0.27	0.26	-0.65	0.04	0.3	0.03
	ITGBL1	NA	-0.86	0.00013066	-2.79	0.04	-1.31	1.88e-05	-0.38	0.12	NaN	nan	-0.61	0.02
	FGF14	NA	-0.58	0.62	-0.62	0.68	NaN	nan	-1.37	0.01	-1.06	0.24	NaN	nan
	ENSSSCG00000009543	NA	NaN	nan	-1.78	0.01	0.3	0.63	NaN	nan	-0.38	0.5	1.36	0.00277984
	ARHGEF7	NA	1.1	4.73e-13	1.18	0.00178641	0.5	0.00301784	0.18	0.32	0.34	0.2	0.57	9.49e-06
	SEMA4D	NA	-0.19	0.52	0.35	0.23	-0.46	0.00155244	0.38	0.14	0.23	0.34	0.4	0.1
	ROR2	NA	-0.54	0.02	-0.64	0.28	0.96	0.02	0.03	0.88	0.52	0.48	1.81	1.45e-06
	SPTLC1	NA	-0.33	0.04	-1.3	5.8e-07	-0.21	0.33	0.36	0.02	0.24	0.36	0.45	0.00784199
	ENSSSCG00000009595	NA	1.14	0.2	0.03	0.96	-0.69	0.55	0.25	0.6	0.18	0.79	-0.72	0.21
	GFRA2	Muscle	0.41	0.01	-0.66	0.66	1.24	0.000162331	0.73	0.04	-0.71	0.52	1.93	1.15e-05
	BIN3	NA	-0.65	0.000334512	1.18	0.00962153	0.69	0.01	-0.71	0.000281904	0.5	0.07	-0.03	0.85
	PEBP4	NA	0.05	0.89	-0.9	0.43	-0.21	0.2	1.15	0.01	0.7	0.59	-0.67	0.00231347
	ENSSSCG00000009633	Muscle	0.66	0.00890694	0.52	0.19	1.83	4.23e-10	0.66	0.03	0.00259785	0.99	1.56	9.67e-14
	ADAMDEC1	NA	NaN	nan	NaN	nan	NaN	nan	NaN	nan	NaN	nan	NaN	nan
	ADAM7	Backfat	4.89	5.16e-27	0.24	0.92	NaN	nan	3.11	5.74e-17	NaN	nan	NaN	nan
	DOCK5	NA	-1.37	1.84e-08	-0.85	0.03	-0.98	0.00297878	-0.8	0.00155335	-0.71	0.01	0.02	0.93
	EBF2	NA	0.02	0.86	NaN	nan	0.18	0.44	0.28	0.11	NaN	nan	-0.13	0.56
	STMN4	Backfat	1.55	3.33e-06	NaN	nan	1.5	0.23	1.09	0.01	NaN	nan	0.79	0.21
	PTK2B	Muscle	0.07	0.84	0.04	0.94	1.46	0.000765877	-0.57	0.04	-0.59	0.08	1.02	0.00225019
	EPHX2	NA	0.46	0.06	0.31	0.58	0.03	0.89	1.47	1.03e-06	0.77	0.03	-0.1	0.67
	ENSSSCG00000009667	Liver	-1.64	0.06	1.89	0.00565786	NaN	nan	0.78	0.51	1.77	0.000158472	NaN	nan
	CLU	Backfat	2.29	9e-21	0.86	0.07	0.28	0.18	1.52	1.03e-06	-0.44	0.03	0.24	0.14
	ENSSSCG00000009670	Backfat,Muscle	2.27	0.00240154	0.47	0.49	3.47	0.00352501	2.13	1.24e-06	0.38	0.48	1.41	0.000802518
	ELP3	NA	-0.03	0.88	0.42	0.51	0.64	0.01	-0.19	0.29	-0.17	0.58	0.26	0.14
	EXTL3	NA	0.19	0.43	0.59	0.03	0.16	0.51	0.36	0.13	0.3	0.16	-0.22	0.27
	INTS9	NA	0.37	0.09	0.55	0.26	0.33	0.22	-0.61	3.68e-05	-0.32	0.16	-0.26	0.07
	HMBOX1	Backfat,Liver,Muscle	-2.37	7.31e-20	-1.79	0.000768013	-2.18	1.01e-18	-2.9	4.41e-34	-2.32	1.13e-16	-3.02	1.88e-78
	KIF13B	Backfat,Liver,Muscle	-4.71	1.97e-67	-5.11	6.49e-08	-2.83	3.69e-24	-1.82	1.66e-09	-2.1	0.00297377	-1.1	3.17e-05
	MSRA	NA	0.33	0.09	-0.61	0.11	0.23	0.29	-0.48	0.05	-1.49	9.54e-12	0.26	0.15
	ENSSSCG00000009685	NA	NaN	nan	NaN	nan	NaN	nan	NaN	nan	-2.99	0.000799345	NaN	nan
	C8orf74	NA	NaN	nan	NaN	nan	NaN	nan	NaN	nan	NaN	nan	NaN	nan
	XKR6	Backfat	-1.38	1.86e-05	1.01	0.08	-1.33	0.05	-1.15	0.000210307	1.16	0.01	-1.13	0.00607313
	GLRA3	NA	NaN	nan	NaN	nan	NaN	nan	NaN	nan	NaN	nan	NaN	nan
	FBXO8	Liver	-0.8	4.13e-05	-1.91	1.4e-07	-0.74	0.00276753	-0.49	0.01	-1.25	3.51e-05	-0.58	6.74e-05
	CBR4	NA	-0.05	0.82	-0.68	0.26	-0.92	2.58e-07	0.71	0.00200106	0.56	0.25	-0.43	0.00613573
	SPOCK3	NA	-2.19	0.09	NaN	nan	0.63	0.67	-0.93	0.51	NaN	nan	2.51	0.01
	RAN	Backfat	1.36	1.04e-14	-0.39	0.46	0.11	0.44	1.02	1.38e-07	0.48	0.21	0.46	0.000390289
	RIMBP2	Backfat	-3.94	6.35e-11	-1.1	0.14	1.1	0.01	-2.94	0.000352074	-1.08	0.02	-0.51	0.07
	TMEM132C	NA	-4.47	2.07e-06	-0.69	0.26	NaN	nan	NaN	nan	-0.8	0.04	NaN	nan
	ABCB9	NA	0.45	0.13	0.42	0.54	-0.43	0.29	0.96	0.00804733	0.59	0.26	0.57	0.09
	CCDC62	NA	0.04	0.82	-1.63	3.52e-09	0.01	0.95	0.15	0.41	-0.77	0.00260758	-0.34	0.04
	LRRC43	NA	-2.85	0.00609754	NaN	nan	NaN	nan	NaN	nan	NaN	nan	NaN	nan
	B3GNT4	NA	0.92	0.02	0.42	0.62	-3.55	3.1e-06	-0.07	0.86	-1.35	0.00132989	-1.11	0.1
	SH2B3	NA	0.54	0.00062874	-0.34	0.29	1.13	6.29e-08	0.24	0.11	-0.05	0.85	0.82	2.29e-06
	HSPB8	NA	-0.83	0.03	1.01	0.14	-0.8	0.000697344	-0.68	0.17	0.11	0.83	-0.01	0.94
	KSR2	NA	NaN	nan	NaN	nan	NaN	nan	NaN	nan	NaN	nan	NaN	nan
	NOS1	Backfat,Muscle	-4.96	6.43e-12	-3.09	0.01	-2.45	1.19e-16	-2.39	0.00737975	NaN	nan	-3.36	7.58e-34
	IQCD	NA	1.31	0.03	0.93	0.21	1.37	0.07	0.44	0.19	0.26	0.67	0.62	0.09
	TPCN1	NA	0.45	0.01	0.83	0.06	1.08	1.22e-11	-0.14	0.51	0.21	0.6	0.58	1.42e-09
	SVOP	NA	NaN	nan	-1.15	0.35	NaN	nan	NaN	nan	-0.1	0.93	NaN	nan
	CORO1C	NA	-0.25	0.03	-0.26	0.52	0.66	0.00156967	-0.01	0.9	-0.88	0.00832458	1.07	2.01e-11
	SART3	NA	-0.01	0.93	0.17	0.69	0.37	0.02	0.38	0.03	0.42	0.05	0.48	0.000299306
	PIWIL3	NA	NaN	nan	NaN	nan	NaN	nan	NaN	nan	NaN	nan	NaN	nan
	SGSM1	NA	0.44	0.06	0.15	0.78	-0.92	0.06	0.56	0.1	1.55	8.71e-05	1.54	0.00369251
	GRK3	NA	-1.37	8.3e-35	-0.59	0.28	-1.91	4.72e-37	-0.96	1.17e-06	0.02	0.95	-0.77	2.39e-06
	MYO18B	NA	-3.69	7.48e-19	-1.83	0.06	-0.77	5.85e-08	-1.22	0.06	-0.69	0.58	0.41	0.05
	SEZ6L	NA	-2.68	5.57e-05	NaN	nan	-0.82	0.32	-0.66	0.4	NaN	nan	1.84	0.01
	TTC28	NA	-2.08	7.42e-35	-1.53	0.00320124	-0.9	3.83e-05	-0.5	0.01	-0.73	0.08	-0.36	0.04
	MTMR3	NA	-1.17	3.11e-13	-0.7	0.03	-1.97	8.1e-51	-0.06	0.78	-0.29	0.07	-0.68	9.36e-05
	GAL3ST1	Muscle	-0.42	0.55	1.79	0.000229038	3.05	0.01	0.42	0.56	0.29	0.49	2.73	8.25e-06
	PES1	Liver	1.02	7.33e-08	1.2	0.00430654	0.51	0.0062382	0.21	0.33	1.07	2.26e-08	0.74	3.13e-11
	OSBP2	NA	-3.55	3.34e-07	NaN	nan	-1.63	0.03	-1.19	0.19	NaN	nan	1.07	0.21
	PATZ1	NA	-0.2	0.44	-0.15	0.71	0.25	0.36	-0.27	0.24	-0.35	0.24	-0.83	7.61e-06
	EIF4ENIF1	NA	0.23	0.33	-0.07	0.91	0.79	0.000453778	-0.12	0.56	-0.27	0.53	-0.75	2.95e-09
	YWHAH	Muscle	1.23	5.78e-17	1.26	0.00567503	1.73	5.54e-22	0.34	0.06	0.37	0.15	1.2	8.37e-16
	SMARCB1	NA	0.46	0.00727178	0.12	0.81	0.35	0.05	-0.13	0.44	-0.18	0.61	0.03	0.83
	CHCHD10	NA	1.89	1.05e-08	1.49	0.03	0.77	7.34e-05	-0.11	0.78	0.21	0.72	0.29	0.16
	C22orf15	NA	NaN	nan	NaN	nan	NaN	nan	NaN	nan	NaN	nan	NaN	nan
	VPREB3	Liver	-1.28	0.01	1.33	0.01	-1.27	0.00239389	0.53	0.31	1.41	0.00126337	-0.92	0.0013521
	HEATR1	NA	-1.11	4.6e-18	-1.62	0.00306604	-1.19	5.81e-08	-0.57	7.5e-06	-0.78	0.02	-0.79	0.00014541
	LYST	NA	-1.56	2.49e-28	-1.29	0.00167932	-0.61	0.00548213	-0.82	2.17e-07	-0.81	0.000782363	-0.39	0.04
	None	NA	-0.28	0.18	-0.79	0.0028639	-0.6	0.000128967	-0.06	0.81	-0.18	0.49	-1.49	5.84e-36
	SLC35F3	NA	-2.67	0.00174721	NaN	nan	-2.72	0.000306943	1.34	0.36	NaN	nan	-0.99	0.16
	ENSSSCG00000010165	NA	-1.49	0.000998739	-2.52	0.09	-0.88	0.46	-0.01	0.98	NaN	nan	0.24	0.8
	DISC1	NA	-1.82	5.56e-16	-2.19	0.00148928	-0.96	0.02	-0.02	0.94	-0.85	0.13	0.42	0.22
	TTC13	NA	0.28	0.09	0.15	0.72	-0.21	0.19	-0.07	0.6	0.09	0.76	-0.43	7.94e-05
	AGT	NA	0.77	3.76e-05	0.2	0.79	0.67	0.06	-1.52	4.77e-09	-0.98	0.00471323	-0.54	0.13
	GALNT2	NA	0.00204029	0.98	-1.03	1	0.43	0.01	0.33	0.15	-0.35	0.31	0.7	3.15e-07
	ENSSSCG00000010203	NA	0.44	4.64e-05	-0.67	0.12	-0.28	0.03	0.58	4.78e-07	-0.27	0.42	-0.06	0.64
	FAM13C	Backfat,Muscle	-1.78	8.27e-11	-1.83	0.000285086	-1.24	1.64e-05	-1.16	2.41e-05	-0.76	0.08	-1.11	7.83e-05
	SLC16A9	Muscle	-0.58	0.11	-2.15	0.001545	-1.41	0.000654726	0.03	0.92	-0.94	0.13	-1.3	0.00113301
	ENSSSCG00000010212	Liver	-2.14	1.62e-13	-1.94	0.000844871	-0.4	0.000544644	-0.53	0.18	-1.59	7.04e-07	-0.98	9.75e-09
	CDK1	Backfat,Liver	2.13	2.07e-07	1	0.02	0.72	0.04	2.29	1.09e-09	2.35	7.57e-07	0.59	0.00415877
	ARID5B	Liver	0.06	0.92	-1.05	0.01	-0.43	0.53	0.42	0.4	-1.44	3.01e-05	-0.73	0.13
	JMJD1C	Liver	-0.67	0.000343684	-1.59	2.61e-07	-0.68	0.00112574	-0.2	0.38	-1.53	1.99e-10	-0.76	2.11e-06
	HNRNPH3	NA	2.17	5.37e-26	1.19	0.16	3.22	1.83e-54	0.87	3.71e-05	0.96	0.000194825	0.08	0.63
	RUFY2	Liver	-0.22	0.24	-1.4	0.000930282	-0.06	0.76	-0.71	1.34e-06	-1.27	1.23e-05	-1.39	6.26e-29
	DNA2	Backfat,Muscle	1.23	0.000822527	0.08	0.9	1.05	0.02	1.34	0.000370632	0.99	0.05	1.32	0.000226155
	CCAR1	NA	0.1	0.46	0.31	0.31	-0.39	0.02	-0.36	0.00292665	-0.14	0.49	-1.23	3.05e-22
	STOX1	Liver	-0.33	0.7	1.85	0.04	-0.77	0.16	1.13	0.17	2.43	0.000833	0.00869626	0.98
	PPA1	NA	0.54	0.0085102	-0.77	0.21	0.23	0.22	-0.01	0.96	-0.32	0.4	0.33	0.03
	LRRC20	NA	-0.67	0.00834335	-0.02	0.97	-2.08	7.12e-23	0.02	0.93	0.27	0.66	-0.71	0.00290463
	PRF1	NA	0.24	0.49	-0.55	0.39	-0.25	0.74	0.55	0.08	-1.17	0.000913761	0.98	0.06
	ADAMTS14	NA	-0.01	0.99	-0.26	0.84	1.06	0.3	0.87	0.12	-0.46	0.66	2.12	0.000551968
	SGPL1	NA	0.05	0.85	-1.16	1.87e-06	0.11	0.65	-0.76	0.00357106	-0.97	1.36e-09	-1.04	2.89e-09
	PCBD1	NA	1.22	1.54e-08	-0.09	0.86	0.57	0.05	-0.34	0.37	-1.35	1.75e-06	-0.04	0.87
	PSAP	NA	0.2	0.15	-0.38	0.36	-0.03	0.84	-0.31	0.03	-0.72	0.00761673	0.03	0.77
	P4HA1	Liver	0.27	0.39	-1.23	0.01	-0.81	4.47e-06	0.22	0.53	-1.35	2.17e-05	0.05	0.78
	VCL	NA	0.49	0.02	-0.54	0.14	0.25	0.27	-0.08	0.73	-0.94	0.000104472	-0.35	0.06
	KCNMA1	Backfat	-2.47	6.49e-09	-0.64	0.17	0.35	0.18	-1.46	0.00341598	-1.21	7.82e-05	-0.71	0.00168983
	ZMIZ1	NA	0.27	0.06	0.66	0.36	1.56	6.55e-19	-0.76	2.49e-12	-0.58	0.01	-0.72	2.48e-09
	NRG3	NA	NaN	nan	-3.73	0.00150347	NaN	nan	NaN	nan	NaN	nan	NaN	nan
	GRID1	NA	-0.36	0.52	NaN	nan	-0.53	0.52	0.58	0.25	NaN	nan	1.22	0.05
	BMPR1A	NA	-0.72	0.000103734	-1.78	2.27e-07	-1.56	1.08e-21	0.22	0.28	-0.03	0.91	-0.38	0.02
	FRMPD2	NA	NaN	nan	NaN	nan	NaN	nan	NaN	nan	NaN	nan	NaN	nan
	ARHGAP22	NA	0.13	0.6	0.99	0.14	0.39	0.19	0.16	0.58	1.47	0.00373502	0.4	0.14
	VSTM4	Muscle	0.82	4.84e-05	0.56	0.38	1.36	3.59e-09	0.32	0.23	0.93	0.05	1.67	4.56e-27
	ENSSSCG00000010401	NA	-0.63	0.00265308	-1.17	5.29e-05	-0.9	1.21e-10	-0.08	0.74	-0.43	0.06	-0.98	8.12e-16
	ENSSSCG00000010426	NA	-2.59	0.00118202	-2.25	0.17	0.38	0.59	-0.46	0.73	NaN	nan	-0.04	0.93
	PRKG1	Liver	-2.86	1.18e-30	-2.91	0.000104322	-2.11	0.000254742	-0.47	0.18	-1.68	0.00236159	-0.58	0.17
	A1CF	NA	NaN	nan	-0.82	0.00678503	NaN	nan	-0.94	0.5	-1.28	1.85e-11	NaN	nan
	ASAH2	NA	-1.04	0.3	0.31	0.77	NaN	nan	1.04	0.29	-5.59	2.2e-09	NaN	nan
	SGMS1	NA	-0.37	0.06	-1.58	0.000193825	-0.66	2.06e-05	0.06	0.82	-0.93	0.00827059	-0.78	1.47e-07
	MINPP1	NA	-0.12	0.57	-1.74	0.000775215	-0.61	0.01	0.37	0.06	-0.63	0.16	-0.19	0.4
	LIPM	NA	NaN	nan	-7.39	0.08	NaN	nan	NaN	nan	NaN	nan	NaN	nan
	STAMBPL1	NA	0.5	0.08	-0.00743342	0.99	-0.66	0.04	0.44	0.13	0.53	0.43	-1.56	2.89e-07
	RPP30	NA	-0.03	0.9	-0.44	0.22	-0.47	0.01	-0.06	0.77	-0.23	0.31	-0.67	1.28e-07
	ANKRD1	NA	-1.04	0.19	1.12	0.11	0.13	0.74	-1.17	0.13	2.57	9.54e-06	0.36	0.31
	CPEB3	Liver,Muscle	-0.94	1.55e-06	-1.49	1.37e-05	-1.38	1.74e-10	-0.23	0.33	-1.15	0.000171585	-1.89	3.65e-25
	KIF11	Backfat,Muscle	1.92	4.51e-09	0.18	0.71	1.27	0.000106866	2.28	5.53e-09	1.12	0.000279665	1.96	2.76e-16
	MYOF	NA	-1.28	1.43e-34	-0.65	0.38	-0.86	1.3e-06	-0.78	9.22e-09	0.72	0.22	-0.13	0.57
	PDE6C	NA	-0.11	0.82	0.28	0.74	-0.41	0.74	0.12	0.84	-0.51	0.4	-1.46	0.00416445
	ENTPD1	Muscle	-0.68	0.06	-1.14	0.13	-2.02	1.47e-05	-0.8	0.03	-0.37	0.56	-1.34	0.00113521
	PIK3AP1	NA	-1.5	3.94e-08	-1.24	0.02	-1.76	2.4e-09	-0.51	0.06	-0.68	0.08	-0.63	0.08
	SLIT1	Muscle	-0.93	1	NaN	nan	2.34	0.000809229	-4.89	0.06	NaN	nan	2.54	5.61e-09
	MMS19	NA	0.26	0.12	0.69	0.03	0.72	6.28e-06	-0.26	0.12	0.39	0.06	0.1	0.41
	ENSSSCG00000010531	Backfat	1.44	3.44e-08	0.27	0.58	0.24	0.47	1.36	1.23e-13	1.21	0.000382763	-0.16	0.44
	HPSE2	Backfat	-2.54	0.000248591	NaN	nan	NaN	nan	-2	0.00051039	NaN	nan	-2.27	0.03
	CNNM1	NA	-4.97	7e-12	-2.34	0.04	-1.32	0.12	NaN	nan	0.67	0.72	1.88	0.02
	ENTPD7	NA	-1.11	5.67e-08	-1.33	0.00106066	-0.48	0.17	-0.07	0.77	0.14	0.74	-0.15	0.53
	COX15	NA	-0.23	0.2	-0.93	0.0026113	-0.1	0.59	-0.37	0.07	-0.67	0.0037044	-0.38	0.00304338
	CUTC	NA	0.37	0.06	-0.35	0.3	-0.38	0.02	0.97	1.02e-09	0.61	0.00366505	-0.00348133	0.98
	ENSSSCG00000010546	Liver	NaN	nan	-3.18	1.07e-05	NaN	nan	-2	0.05	-3.58	3.72e-14	NaN	nan
	PAX2	NA	NaN	nan	0.47	0.58	NaN	nan	NaN	nan	-0.09	0.87	NaN	nan
	ARMH3	NA	0.01	0.92	-0.03	0.95	0.17	0.38	-0.56	0.00100868	-0.27	0.29	-0.82	2.27e-16
	GBF1	NA	0.63	0.00642029	0.35	0.53	1.72	9.02e-20	0.01	0.95	0.04	0.89	0.71	3.16e-06
	ACTR1A	NA	1.07	6.6e-13	0.85	0.07	0.79	5.06e-09	-0.05	0.79	0.44	0.01	0.36	0.00750302
	SUFU	NA	-1.4	2.85e-08	-0.88	0.12	0.23	0.52	-0.76	0.000564922	-0.96	0.03	-0.63	0.000778122
	AS3MT	Backfat	2.03	7.93e-13	0.47	0.2	1.94	1.05e-09	1.13	5e-06	0.36	0.16	0.09	0.55
	SORCS3	NA	NaN	nan	NaN	nan	NaN	nan	NaN	nan	NaN	nan	NaN	nan
	RBM20	Liver,Muscle	-3.42	1.68e-11	-3.56	0.000146389	-2.26	8.48e-78	-0.76	0.36	-2.51	0.01	-1.4	5.96e-07
	PDCD4	NA	0.2	0.22	-1.32	0.000939641	-0.08	0.72	0.88	8.81e-07	0.63	0.01	-0.69	2.65e-05
	GPAM	NA	-0.18	0.25	-0.07	0.93	-0.27	0.23	-0.06	0.69	-0.63	0.31	-0.43	0.09
	VWA2	NA	-4.81	8.3e-11	NaN	nan	NaN	nan	NaN	nan	NaN	nan	NaN	nan
	ABLIM1	NA	-0.85	1.19e-11	-0.32	0.2	0.34	0.09	-0.75	2.04e-08	-0.91	3.32e-07	-0.44	0.00270393
	FHIP2A	Liver,Muscle	-1.69	1.55e-44	-2.1	1.51e-05	-1.84	4.15e-10	-0.83	7.01e-08	-1.31	0.000274177	-1.93	2.3e-13
	TRUB1	NA	-0.49	0.08	0.37	0.43	-0.49	0.13	-0.49	0.12	-0.02	0.96	-0.68	0.000898344
	ATRNL1	Liver	-2.92	9.2e-58	-3.53	2.02e-07	-2.59	5.66e-55	-0.02	0.94	-1.36	0.00515296	-0.14	0.59
	GFRA1	NA	-2.28	9.48e-13	-1.41	0.08	-0.03	0.89	-0.32	0.47	0.6	0.25	0.84	3.8e-07
	GRK5	NA	-0.27	0.19	-0.34	0.64	0.97	0.00280818	-0.29	0.22	-0.43	0.41	0.91	4.1e-05
	BAG3	Backfat	3.41	5.77e-09	0.83	0.47	2.47	2.9e-07	1.49	0.00119176	0.49	0.36	-0.11	0.74
	PLPP4	NA	-3.11	0.00172426	0.49	0.6	0.6	0.59	NaN	nan	1.27	0.06	2.88	0.000628342
	WDR11	NA	-0.78	2.52e-05	-1.19	4.39e-05	-0.45	0.01	-0.3	0.13	-0.25	0.33	-0.43	0.00315963
	FGFR2	NA	0.85	5.41e-11	0.29	0.37	0.71	0.36	1.06	1.89e-11	0.32	0.1	1.92	0.000238331
	ATE1	NA	-0.48	0.000921149	-1.79	0.000196944	-0.54	0.000109405	-0.06	0.69	-0.28	0.17	-0.87	6.76e-11
	ENSSSCG00000010718	NA	NaN	nan	NaN	nan	NaN	nan	NaN	nan	NaN	nan	NaN	nan
	PSTK	NA	0.38	0.21	-0.88	0.04	0.35	0.42	-0.06	0.81	-0.46	0.23	-0.27	0.24
	ACADSB	NA	0.98	2.19e-06	-1.48	2.77e-05	-0.58	1.71e-05	0.14	0.72	-0.74	0.00565029	-0.2	0.18
	BUB3	NA	0.63	1.89e-06	-0.12	0.82	0.89	1.1e-09	-0.12	0.43	-0.21	0.39	-0.02	0.82
	CPXM2	Backfat	-2.61	3.42e-13	-0.72	0.27	-0.15	1	-2	0.000688107	0.73	0.16	1.9	1
	LHPP	NA	0.2	0.39	-0.58	0.26	0.17	0.43	-0.36	0.16	-1.55	1.39e-12	1.03	4.87e-09
	ABRAXAS2	NA	0.01	0.93	-0.16	0.61	-0.69	2.97e-05	-0.14	0.31	-0.17	0.4	-0.45	3.32e-05
	CTBP2	NA	0.58	0.000986626	0.73	0.24	0.69	1.22e-06	-0.1	0.56	0.49	0.31	0.12	0.33
	FANK1	NA	-1.7	2.33e-07	-0.03	0.96	-0.46	0.62	-0.42	0.22	1.03	0.08	-0.88	0.06
	ADAM12	Muscle	0.96	0.000299202	-0.41	0.48	2.06	7.2e-13	1.56	3.4e-06	-0.22	0.58	1.87	3.7e-19
	C10orf90	NA	NaN	nan	NaN	nan	NaN	nan	NaN	nan	NaN	nan	NaN	nan
	PTPRE	NA	0.13	0.62	0.39	0.45	0.38	0.23	-0.43	0.06	0.00415959	0.99	0.36	0.09
	EBF3	NA	0.12	0.57	1.79	0.06	1.09	6.3e-12	-0.21	0.34	1.95	0.01	-0.22	0.06
	INPP5A	Muscle	0.07	0.7	0.63	0.23	1.21	5.82e-13	0.37	0.03	1.07	0.00439642	1.31	6.16e-20
	ENSSSCG00000010770	NA	-1.27	0.05	-1.91	0.38	-0.93	0.21	1.5	0.04	1.14	0.59	1.63	0.02
	SCART1	NA	-1.67	0.00389058	1.79	0.12	NaN	nan	2.31	0.00557161	2.88	0.00497658	NaN	nan
	NDUFAB1	NA	1.88	1.06e-13	0.84	0.12	1.39	5.4e-24	-0.38	0.28	-0.5	0.02	0.47	0.000350122
	EARS2	NA	-0.06	0.72	0.78	0.09	-0.08	0.74	-0.01	0.92	0.62	0.000795373	-0.04	0.77
	GGA2	NA	-0.29	0.06	0.11	0.67	-0.14	0.44	-0.27	0.08	0.00647534	0.97	0.1	0.51
	COG7	NA	0.19	0.26	0.4	0.23	0.45	0.01	-0.77	3.07e-05	-0.15	0.57	0.18	0.17
	B3GALT2	NA	-0.86	0.03	-2.3	0.01	-0.61	0.07	0.2	0.64	-0.3	0.71	0.25	0.41
	CDC73	NA	-0.52	0.00233428	-0.61	0.12	-0.39	0.05	-0.11	0.59	-0.22	0.48	-0.98	1.32e-09
	UCHL5	NA	0.84	0.000177602	-0.18	0.46	-0.42	0.00540978	1.07	2.51e-06	0.79	0.00070569	-0.18	0.27
	BRINP3	NA	NaN	nan	NaN	nan	NaN	nan	NaN	nan	NaN	nan	NaN	nan
	ESRRG	Muscle	-0.73	0.06	1.56	0.46	-2.21	3.34e-05	-1.17	0.00259815	2.64	0.18	-2.35	2.06e-09
	TGFB2	Muscle	-0.2	0.3	-0.03	0.96	-1.18	3.82e-09	-0.18	0.48	0.17	0.75	-1.2	3.17e-09
	LYPLAL1	NA	-0.11	0.53	1.51	0.00109619	-0.26	0.38	0.02	0.94	0.96	0.01	0.01	0.97
	ENSSSCG00000010820	NA	NaN	nan	NaN	nan	NaN	nan	NaN	nan	NaN	nan	NaN	nan
	EPRS1	NA	-0.43	0.01	-0.29	0.5	-0.23	0.21	-0.22	0.21	-0.04	0.9	-0.1	0.5
	BPNT1	NA	0.49	0.03	-1.2	0.00520641	-0.07	0.75	-0.13	0.56	-0.71	0.01	0.09	0.59
	IARS2	NA	-0.38	0.00521662	-0.98	0.01	-0.48	0.00634499	0.13	0.5	-0.06	0.86	0.2	0.16
	RAB3GAP2	NA	-1.17	3.2e-16	-0.9	0.00381854	-1.55	2.79e-23	-0.14	0.41	-0.33	0.05	-0.98	6.33e-10
	MARK1	NA	0.59	8.21e-07	1.45	0.03	0.74	0.01	-0.46	0.02	0.04	0.92	0.32	0.11
	MTARC2	NA	-0.48	0.00162856	-0.84	0.07	-0.76	5.67e-11	-0.45	0.19	-0.76	0.02	-0.36	0.07
	MTARC1	NA	0.25	0.1	-1.85	1.23e-05	-0.61	0.00037387	0.62	3.95e-06	-0.65	0.02	-0.09	0.68
	TAF1A	NA	-0.6	0.00296144	-1.06	0.03	-0.29	0.2	0.41	0.05	0.09	0.8	-0.51	0.000205655
	MIA3	NA	-1.7	1.58e-27	-1.3	0.02	-0.65	0.000426957	-0.11	0.56	-0.85	0.05	-0.84	2.51e-07
	AIDA	NA	0.67	9.38e-07	0.26	0.46	0.18	0.22	-0.31	0.01	-0.03	0.88	-0.01	0.93
	BROX	NA	0.03	0.88	-0.87	0.000925361	-0.72	1.26e-08	-0.33	0.05	-0.48	0.01	-1.13	5.5e-23
	RGS7	NA	-0.37	0.47	-0.57	0.22	-1.3	4.85e-12	-0.33	0.55	-1.18	0.000120403	-0.92	4.67e-06
	CDC42BPA	NA	-0.92	2.18e-14	-0.9	0.00920827	0.04	0.82	-0.57	1.08e-06	-0.52	0.000815079	-0.4	0.000465881
	SCCPDH	NA	0.38	0.01	-0.64	0.16	-0.55	1.15e-06	0.83	6.25e-07	0.57	0.08	-0.01	0.94
	AKT3	NA	-0.45	0.01	-0.98	0.04	0.01	0.95	-0.12	0.57	0.00670433	0.98	0.54	4.42e-05
	ADSS2	NA	0.3	0.13	-1.4	0.00442291	-0.01	0.95	0.05	0.75	-0.83	0.02	-0.5	0.000876363
	HNRNPU	NA	0.56	1.25e-07	0.3	0.34	0.72	6.28e-15	1	4.35e-17	0.79	1.54e-07	-0.06	0.51
	EFCAB2	NA	0.27	0.43	0.82	0.2	0.69	0.11	-0.43	0.13	0.02	0.96	-0.5	0.12
	KIF26B	NA	-1.59	0.000455774	0.4	0.31	-0.89	0.2	1.08	0.03	0.84	0.01	1.11	0.04
	TP53BP2	NA	-0.2	0.4	0.17	0.69	-0.07	0.72	-0.07	0.77	-0.18	0.53	-0.34	0.03
	PTPRC	NA	0.19	0.59	-1.42	0.00560725	-0.72	0.04	0.3	0.38	-0.95	0.000108935	-0.5	0.23
	NAV1	NA	0.11	0.55	0.75	0.22	1.96	4.63e-22	-0.75	0.00015264	-0.27	0.49	0.71	4.46e-07
	ELF3	NA	-2.83	0.00208385	1.1	0.07	-1.34	0.2	-0.42	0.79	-0.59	0.38	NaN	nan
	ADIPOR1	NA	-0.00201617	0.98	-0.22	0.66	-0.62	2.02e-05	-0.24	0.21	-0.87	0.00429294	-0.53	0.000955171
	HSD17B3	NA	0.03	0.98	-2.02	0.06	NaN	nan	1.03	1	-1.47	0.09	-3.5	1.27e-05
	ERCC6L2	Muscle	-1.56	2.55e-08	-1.83	4.27e-07	-1.67	1.92e-35	-0.33	0.28	-0.8	0.00260227	-1.89	4.07e-28
	ENSSSCG00000010943	NA	-0.17	0.27	0.79	0.07	0.87	1.03e-07	-0.6	0.000173922	0.4	0.15	0.18	0.29
	FBP2	NA	0.02	0.93	1.07	0.38	-1.08	5.67e-11	-0.66	0.00450963	-0.96	0.27	-0.16	0.43
	ENSSSCG00000010952	Backfat,Liver	-1.54	3.06e-07	-1.8	1.62e-09	-0.88	2.53e-06	-1.46	3.71e-06	-1.8	2.53e-19	-1.7	1.51e-45
	GOLM1	NA	0.21	0.18	0.23	0.74	0.88	3.72e-08	0.13	0.39	0.33	0.09	0.76	2.87e-12
	AGTPBP1	NA	-0.84	0.00817818	-0.12	0.81	0.21	0.33	-0.19	0.53	0.2	0.6	1.03	1.36e-07
	NTRK2	Backfat,Muscle	-4.4	8.97e-179	-1.3	0.38	-3.07	4.41e-17	-2.95	1.97e-54	-1.56	0.14	-2.66	7.1e-16
	SLC28A3	NA	NaN	nan	-0.77	0.15	NaN	nan	NaN	nan	-0.62	0.2	NaN	nan
	FRMD3	NA	-0.7	0.00176874	-0.49	0.58	-1.22	7.66e-27	0.19	0.44	-0.16	0.75	-0.65	3.91e-13
	NFX1	NA	-0.56	0.000336009	-0.62	0.14	-1.02	1.42e-11	-0.83	1.46e-10	-0.64	0.00218141	-0.86	4.19e-09
	APTX	NA	0.91	0.21	-0.1	0.85	-0.74	0.26	-0.09	0.83	0.36	0.4	0.13	0.78
	NDUFB6	NA	1.28	4.09e-06	-0.06	0.9	0.44	0.000176309	-0.12	0.74	-0.91	0.00193321	0.18	0.1
	TOPORS	NA	-0.38	0.02	-1.16	0.000257901	-0.97	1.01e-09	-0.26	0.15	-0.88	0.000693836	-1.11	1.29e-24
	BAMBI	NA	-1.43	7.12e-08	-0.81	0.00780412	-0.82	0.11	-0.52	0.2	-0.29	0.37	0.19	0.69
	MTPAP	NA	-0.71	5.39e-06	-0.7	0.01	-0.94	9.27e-07	-0.23	0.09	0.04	0.84	-0.42	0.00407315
	ZNF438	NA	0.07	0.79	0.02	0.95	0.68	0.02	-0.33	0.23	-0.82	0.02	-0.13	0.41
	CUBN	NA	-1.41	6.39e-05	-1.05	0.34	-1.19	0.04	-0.79	0.07	0.72	0.56	-0.37	0.57
	ST8SIA6	NA	NaN	nan	NaN	nan	NaN	nan	NaN	nan	NaN	nan	NaN	nan
	MRC1	NA	-0.9	4.93e-05	-3.06	3.36e-10	-1.71	1.07e-07	-0.28	0.26	-0.91	0.000535917	-0.38	0.33
	SLC39A12	NA	NaN	nan	NaN	nan	NaN	nan	NaN	nan	NaN	nan	NaN	nan
	CACNB2	Backfat	-2.7	2.66e-09	-0.66	0.65	-1.69	0.00380033	-2.02	3.99e-07	-1.06	0.3	-0.7	0.11
	ITGA8	NA	-1.85	1.89e-09	-1.41	0.000178124	0.1	0.83	-0.82	0.02	0.82	0.05	-0.46	0.09
	FRMD4A	NA	0.07	0.72	0.77	0.03	1.07	7.7e-10	0.06	0.74	-0.72	0.05	0.56	3.96e-08
	GAD2	NA	NaN	nan	1.02	0.37	NaN	nan	NaN	nan	1.17	0.23	NaN	nan
	ACBD5	NA	-0.02	0.89	-1.03	0.01	-0.46	0.000623809	0.01	0.96	-0.72	0.02	-1.37	3.35e-13
	MASTL	NA	1.26	0.03	1.27	0.05	1.19	0.09	0.77	0.09	0.14	0.81	1.39	0.00014737
	ENSSSCG00000011068	NA	-0.15	0.28	-1.31	0.000763661	-0.91	1.05e-25	0.67	7e-06	0.07	0.82	-0.58	1.59e-07
	ODAD2	NA	-3.37	2.43e-08	-1.49	0.41	NaN	nan	-1.3	0.11	NaN	nan	NaN	nan
	MPP7	NA	-1.25	4.66e-10	-1.19	0.00705608	-1.24	1.01e-07	-0.29	0.25	-0.56	0.06	-0.91	1.24e-06
	THNSL1	Backfat,Liver	-1.08	9.46e-06	-1.5	2.1e-06	-0.6	0.06	-1.09	1.18e-06	-1.2	2.95e-11	-1.02	4.35e-07
	ARHGAP21	NA	0.11	0.49	-0.02	0.95	1.15	1.17e-10	-0.02	0.9	-0.62	0.00557422	-0.24	0.08
	KIAA1217	NA	1	1.16e-08	-0.22	0.74	1.5	5.79e-14	-0.57	0.000540753	-0.92	2.46e-08	-0.71	5.98e-07
	MLLT10	NA	0.11	0.53	-0.1	0.82	0.23	0.32	-0.49	0.000462577	-0.76	0.00861177	-1.28	7.56e-19
	NEBL	Liver	-0.12	0.63	-2.56	2.16e-10	-1.36	6.13e-08	-0.04	0.87	-1.74	5.68e-11	-0.74	0.000390584
	ITGB1	NA	-0.18	0.16	-1.58	0.00167877	0.02	0.89	0.77	3.39e-09	-0.09	0.83	-0.14	0.46
	PARD3	NA	-0.95	4.7e-05	-0.77	0.04	-0.97	3.5e-14	-0.35	0.22	-0.2	0.51	-0.88	8.28e-09
	CCNY	NA	0.49	4.76e-05	0.41	0.29	-0.22	0.07	0.19	0.11	0.15	0.5	0.52	0.00121017
	CCDC3	NA	-0.47	0.03	0.01	0.98	0.17	0.48	-0.5	0.07	2.2	0.000979871	1.52	4.99e-15
	CAMK1D	Backfat	-3.9	4.62e-47	-1.11	0.000451594	-1.85	0.000160938	-2.29	8.24e-13	-0.48	0.05	-0.11	0.8
	CDC123	NA	1.33	5.26e-16	0.78	0.23	1.96	1.36e-41	0.28	0.07	0.19	0.49	0.38	0.00167639
	UPF2	Muscle	-0.91	4.25e-08	-0.26	0.71	-1.41	5.94e-27	-1.15	7.79e-13	-0.48	0.34	-2.38	8.31e-111
	USP6NL	NA	0.6	0.00120883	0.56	0.16	1.85	1.13e-06	-0.06	0.69	0.08	0.73	0.97	2.27e-06
	ENSSSCG00000011121	Backfat	-1.34	5.07e-10	-0.3	0.7	0.91	0.00138278	-1.42	1.01e-08	-1.38	0.00123307	-1.08	8.67e-06
	PFKFB3	NA	0.05	0.92	1.9	0.04	0.97	0.14	-0.01	0.98	0.25	0.86	0.32	0.67
	RBM17	NA	0.48	1.34e-05	-0.14	0.71	-0.01	0.92	0.05	0.63	-0.42	0.00333126	-0.21	0.09
	TASOR2	NA	-0.58	1.2e-06	0.35	0.25	0.11	0.57	0.02	0.87	0.47	0.02	-0.02	0.87
	ENSSSCG00000011147	NA	0.81	0.07	-0.29	0.65	0.97	4.03e-06	-0.45	0.31	-0.34	0.42	0.02	0.92
	ADARB2	NA	-2.78	0.000265679	-1.44	0.34	-1.53	0.01	1.31	0.37	NaN	nan	-0.02	0.96
	DIP2C	NA	-0.45	0.00102778	-0.00316301	0.99	-0.63	2.05e-06	0.12	0.35	0.57	0.00564175	-0.08	0.62
	ZNF510	NA	0.46	0.48	1.36	0.06	0.52	0.38	0.61	0.22	0.61	0.29	-0.45	0.09
	CPNE4	NA	NaN	nan	-3.18	0.00930435	NaN	nan	NaN	nan	NaN	nan	NaN	nan
	MRPL3	NA	0.8	1.59e-06	-1.08	0.12	1.52	3.72e-18	-0.00446599	0.98	-1.22	0.01	-0.35	0.00790015
	NEK11	NA	-0.49	0.32	-1.25	0.18	NaN	nan	1.2	0.0029184	0.38	0.68	NaN	nan
	ASTE1	NA	0.54	0.05	0.22	0.67	1.31	0.01	-0.43	0.02	0.44	0.11	-0.23	0.34
	ATP2C1	NA	-0.35	0.02	-1.12	0.00097186	-1.21	9.03e-32	0.29	0.1	0.28	0.16	-0.65	2.03e-09
	COL6A5	NA	-1.09	0.0014295	-3.18	1.11e-05	-2.22	3.22e-05	0.000145459	0.99	0.35	0.31	-1.26	0.08
	HACL1	NA	-0.57	0.00397457	-1.3	0.000916854	-1.51	7.36e-25	-0.22	0.32	-0.4	0.26	-0.57	9.19e-06
	ANKRD28	Muscle	-0.13	0.65	-0.77	0.03	-2.29	1.72e-37	0.12	0.73	-0.33	0.15	-2.24	2.77e-22
	RFTN1	Muscle	0.36	0.01	0.24	0.64	1.01	8.15e-10	-0.00551191	0.98	0.02	0.94	1.24	3.74e-13
	TBC1D5	NA	-0.98	5.31e-10	-1.05	0.00678503	-0.43	0.05	0.05	0.81	-0.28	0.43	-0.58	4.87e-06
	KCNH8	NA	NaN	nan	0.33	0.81	NaN	nan	NaN	nan	4.25	0.00872954	NaN	nan
	EFHB	NA	0.11	0.92	1.43	0.47	NaN	nan	1.45	0.12	3.2	0.07	NaN	nan
	ZNF385D	NA	-0.99	5.86e-05	NaN	nan	0.5	0.41	-1.13	7.54e-07	NaN	nan	0.58	0.27
	RARB	Backfat	-1.45	3.29e-08	-0.85	0.3	0.41	0.23	-1.01	0.000661394	-0.55	0.35	0.31	0.18
	NGLY1	NA	-0.14	0.49	-0.03	0.94	-0.01	0.93	-0.00155323	0.99	0.2	0.46	-0.51	0.00252856
	NEK10	NA	-2.4	1.3e-06	NaN	nan	-0.46	0.69	-0.41	0.53	NaN	nan	2.04	0.04
	SLC4A7	NA	-1.65	4.32e-17	-1.92	6.46e-09	0.63	0.23	-0.31	0.19	0.16	0.64	0.58	0.11
	STT3B	NA	-0.59	0.000221166	-1.48	0.00574231	-1.24	5.18e-18	0.01	0.95	-0.3	0.52	-0.64	2.24e-05
	OSBPL10	NA	0.32	0.28	0.62	0.16	0.66	0.05	0.47	0.03	1.15	0.000574443	0.76	3.18e-05
	DYNC1LI1	NA	0.1	0.64	-1.01	0.00174371	-1.09	3.23e-15	0.58	0.000611505	-0.13	0.62	-0.98	2.1e-06
	CMTM7	NA	0.67	0.00537333	0.93	0.02	1.83	6.19e-05	-0.47	0.02	0.08	0.81	0.86	0.00134113
	UBP1	NA	-0.09	0.49	-0.72	0.28	-0.27	0.18	-0.02	0.85	-0.62	0.21	-0.35	0.05
	CLASP2	Muscle	-1.31	6.1e-22	-1.58	0.000370778	-1.66	6.96e-41	-0.45	0.00845334	-0.52	0.08	-1.12	3.42e-18
	DCLK3	NA	-0.88	0.01	NaN	nan	-0.6	0.21	-0.35	0.63	NaN	nan	0.65	0.05
	ENSSSCG00000011243	Muscle	-1.7	7.78e-14	-1.75	4.41e-09	-2.59	2.1e-106	-0.19	0.54	-0.79	0.00218069	-1.95	3.06e-39
	ITGA9	Liver	-1.8	1.04e-23	-1.83	5.38e-08	-0.59	1.96e-05	-0.34	0.13	-1	2.18e-05	0.52	0.01
	VILL	NA	0.01	0.98	0.86	0.41	-1.2	0.1	-0.15	0.77	1.76	0.02	-0.87	0.07
	DLEC1	NA	-1.23	0.000730831	-0.43	0.49	0.37	0.66	0.11	0.8	1.5	0.00907331	0.57	0.18
	ACAA1	Backfat,Muscle	1.02	1.06e-13	0.74	0.05	1.28	6.44e-09	1.19	1.98e-10	1.17	2.76e-07	1.29	7.19e-10
	ENSSSCG00000011253	Muscle	-0.46	0.00158846	-0.37	0.27	-1.02	1.78e-13	-0.44	0.00216725	-0.33	0.18	-1.22	2.33e-24
	XYLB	NA	0.23	0.41	0.22	0.54	-0.17	0.8	0.17	0.54	-0.41	0.02	0.53	0.23
	EXOG	NA	-2.84	3.03e-17	-3.01	0.000422895	-2.38	2.67e-09	-0.25	0.57	-0.47	0.54	-0.32	0.42
	SCN10A	NA	NaN	nan	NaN	nan	1.05	0.48	NaN	nan	NaN	nan	0.91	0.66
	MYRIP	NA	-0.64	0.14	-0.71	0.39	0.11	0.87	-0.14	0.77	0.97	0.18	-0.78	0.01
	None	NA	-0.53	0.15	0.49	0.35	-0.49	0.37	0.36	0.28	0.46	0.33	-0.08	0.83
	ENSSSCG00000011272	NA	0.62	0.00136911	0.32	0.61	-0.47	0.00425213	-0.07	0.75	0.12	0.8	-0.25	0.09
	CTNNB1	NA	-0.66	2.63e-07	-1.58	0.00388875	-0.93	2.58e-09	0.14	0.33	-0.33	0.46	-0.07	0.64
	TRAK1	NA	0.47	9.9e-06	0.11	0.84	0.8	3.48e-06	-0.22	0.12	-0.26	0.3	0.64	0.00136017
	LYZL4	NA	NaN	nan	NaN	nan	NaN	nan	NaN	nan	NaN	nan	NaN	nan
	ENSSSCG00000011290	NA	1.34	4.31e-07	-0.85	0.07	-0.47	0.00110296	0.89	0.000518756	0.08	0.78	0.19	0.26
	ZNF662	NA	-0.81	0.00114773	-1.32	0.01	0.02	0.94	-0.48	0.01	1.46	0.02	0.27	0.33
	ENSSSCG00000011294	NA	-1.01	1.39e-07	0.89	0.12	-0.49	0.24	-0.24	0.29	1.92	0.00202054	2.28	6.91e-10
	ANO10	NA	-0.17	0.23	0.16	0.69	-0.51	0.01	-0.01	0.93	0.81	0.00110841	0.32	0.03
	ABHD5	NA	0.44	0.14	-1.41	0.00022988	-0.82	6.35e-06	1.13	0.00152205	-0.53	0.22	-0.35	0.01
	ZDHHC3	NA	-0.04	0.81	-0.19	0.63	-0.83	1.5e-07	-0.47	0.000824722	-0.71	0.00296653	-0.66	8.6e-06
	LIMD1	NA	-0.23	0.2	-0.02	0.94	-0.21	0.29	-0.1	0.59	-0.11	0.66	-1.11	1.98e-07
	ENSSSCG00000011317	Muscle	-1.4	4.04e-20	-0.92	0.00514399	-1.04	1.16e-11	-0.79	8.59e-08	-0.74	0.00143469	-1.19	6.35e-07
	CCR1	Liver	-0.44	0.23	-2.32	3.05e-05	-1.48	0.01	-1.28	0.00133952	-2.18	5.92e-06	-0.54	0.31
	ENSSSCG00000011349	NA	-3.59	2.87e-07	0.64	1	-1.58	0.17	4.05	0.02	3.42	0.02	NaN	nan
	PRKAR2A	Backfat,Muscle	-1.82	2.95e-20	-2.4	0.02	-2.52	8.91e-16	-1.03	6.05e-07	-1.45	0.17	-2.11	1.24e-13
	ARIH2	NA	-0.18	0.16	-0.63	0.07	-1.27	2.48e-21	-0.11	0.4	-0.41	0.1	-0.93	3.47e-07
	IMPDH2	NA	0.73	2.38e-10	0.56	0.12	0.27	0.02	0.16	0.15	0.56	0.00180314	-0.0034092	0.97
	USP4	Backfat	-1.12	0.01	-0.08	0.9	-0.81	0.19	-1.32	4.43e-07	-0.92	0.01	-0.95	0.01
	RBM6	NA	-1.34	6.96e-21	-1.44	0.02	-2.62	1.23e-101	0.36	0.01	0.39	0.26	-0.51	2.58e-06
	HYAL3	NA	0.23	0.32	0.24	0.62	-0.33	0.04	0.23	0.36	0.51	0.11	0.71	6.43e-06
	NAA80	NA	0.26	0.15	1.07	0.00126612	1.27	4e-08	-0.25	0.25	0.05	0.87	0.36	0.01
	HYAL2	NA	0.34	0.06	0.5	0.08	0.34	0.05	0.64	0.00439645	0.65	0.00139914	1.2	1.99e-17
	DOCK3	NA	-2.83	3.45e-06	-1.28	0.22	-1.96	0.00044002	-0.84	0.24	0.24	0.84	0.61	0.31
	TEX264	NA	1.27	7.31e-06	1.16	0.01	1.01	0.02	-0.41	0.06	-0.23	0.39	0.15	0.61
	RAD54L2	Backfat	-1.93	7.18e-06	-1.77	0.06	-0.97	0.09	-1.28	0.000233687	-1.48	0.05	-0.45	0.19
	GLYCTK	NA	-0.33	0.38	-0.2	0.55	0.32	0.48	-0.39	0.17	-0.18	0.46	0.65	0.02
	WDR82	NA	0.5	1.73e-05	-0.04	0.91	1.07	1.21e-11	0.13	0.33	0.04	0.81	0.41	3.4e-05
	TLR9	NA	0.01	0.97	1.53	0.0099704	-0.62	0.32	-0.94	0.01	1.01	0.05	0.06	0.9
	ALAS1	NA	1.48	4.43e-07	0.05	1	1.05	1e-13	0.46	0.11	1.87	1.38e-05	0.68	4.45e-06
	CACNA1D	Backfat	-2.74	6.16e-09	-0.36	0.66	-1.08	0.09	-1.24	0.01	0.17	0.78	0.2	0.68
	DENND6A	NA	0.19	0.31	-0.63	0.06	0.06	0.77	0.1	0.58	-0.01	0.97	-0.31	0.05
	FLNB	NA	-0.77	9.93e-10	-0.11	0.86	0.15	0.4	-0.35	0.03	0.3	0.23	0.97	2.14e-08
	CFAP20DC	Liver	-0.62	0.05	-1.26	0.000271873	-0.73	0.09	-0.89	0.000211422	-1.63	1.07e-10	-0.62	0.13
	PTPRG	NA	-1.4	7.36e-16	-2.03	0.000987216	-0.34	0.19	-0.3	0.16	-0.63	0.11	-0.05	0.83
	PRICKLE2	NA	-1.11	4.85e-08	-1.16	0.00475962	-0.42	0.04	-0.64	0.00304258	-0.22	0.54	-0.08	0.72
	MAGI1	NA	0.05	0.76	-0.2	0.62	1.42	2.88e-08	-0.17	0.31	-0.89	0.000467078	0.42	0.00440636
	SUCLG2	NA	0.43	0.00452402	-0.41	0.14	-0.19	0.2	0.12	0.66	-0.89	1.11e-05	-0.71	3.26e-09
	EOGT	NA	0.1	0.62	-0.65	0.09	-0.31	0.19	0.08	0.6	-0.13	0.66	-0.44	0.00261378
	FRMD4B	Muscle	-1.34	5.2e-10	-1.16	0.00184538	-1.32	2.5e-30	-0.05	0.86	-0.79	0.04	-2.01	1.32e-32
	PDZRN3	Muscle	-1.12	1.18e-06	-0.17	0.8	-1.1	5e-07	0.09	0.77	-0.63	0.13	-1.79	1.24e-15
	CNTN3	NA	-0.86	0.000103844	NaN	nan	-0.44	0.11	0.84	4.67e-05	NaN	nan	0.49	0.01
	CHL1	Liver	-0.48	0.00339974	-6.08	6.4e-11	-0.39	0.2	1.32	1.91e-12	-3.58	1.18e-05	-0.88	0.00418001
	CRBN	Muscle	-0.63	0.00679322	-2.13	0.000392683	-1.82	3.2e-35	0.07	0.81	-0.68	0.17	-1.29	1.08e-15
	SUMF1	NA	-0.09	0.59	-0.39	0.3	-0.4	0.02	0.2	0.27	0.34	0.21	0.68	1.15e-06
	CIDEC	Liver	0.15	0.52	-1.33	0.00432667	-0.54	0.42	-0.59	0.05	-1.73	3.78e-07	1.59	0.01
	EMC3	NA	0.8	8.8e-06	0.25	0.5	-0.81	4.93e-11	0.21	0.31	0.45	0.03	-0.55	6e-06
	FANCD2	NA	0.42	0.13	-0.00978563	0.98	0.29	0.44	1.22	1.65e-07	1.4	8.69e-05	-0.15	0.74
	BRK1	NA	0.96	2.06e-14	0.00714406	0.98	-0.14	0.44	0.26	0.17	-0.06	0.67	-0.03	0.84
	ENSSSCG00000011567	NA	0.82	0.00015715	-0.22	0.63	0.59	0.03	0.86	6.28e-06	0.59	0.08	-0.08	0.63
	GHRL	NA	-2.21	0.02	-1.3	0.33	-0.3	0.84	-1.47	0.07	NaN	nan	-0.33	0.68
	IRAK2	NA	-0.04	0.91	-0.61	0.38	0.62	0.15	0.72	0.02	-0.53	0.36	1.31	3.48e-05
	HRH1	NA	-1.61	6.81e-10	-0.02	0.98	-2.1	3.17e-16	-0.82	0.00171162	-0.77	0.61	-0.51	0.03
	CHST13	NA	-1.61	0.02	0.1	0.88	-1.15	0.29	-1.93	0.06	-0.07	0.9	0.47	0.61
	NPHP3	NA	0.2	0.19	-0.14	0.73	0.43	0.03	0.19	0.14	-0.2	0.47	-0.07	0.65
	TMEM108	NA	-4.43	4.11e-07	NaN	nan	NaN	nan	NaN	nan	NaN	nan	NaN	nan
	BFSP2	NA	NaN	nan	NaN	nan	NaN	nan	NaN	nan	NaN	nan	NaN	nan
	RYK	NA	0.1	0.41	-1.08	0.000441087	-1.04	4.67e-18	0.22	0.19	-0.19	0.47	-0.51	0.000468056
	PCCB	Liver	0.22	0.11	-1.38	0.01	-0.16	0.43	-0.03	0.92	-1.34	0.00193	0.28	0.09
	CLSTN2	Backfat	-2.52	1.13e-11	-4.29	0.000228775	-0.99	0.07	-1.77	1.6e-08	NaN	nan	-0.08	0.84
	PXYLP1	NA	-0.08	0.78	0.36	0.49	-0.28	0.28	-0.65	0.01	-0.48	0.2	-0.25	0.19
	RASA2	NA	0.08	0.66	-0.59	0.11	-0.02	0.95	0.27	0.13	0.12	0.78	-0.14	0.59
	ENSSSCG00000011676	NA	1.87	1.81e-19	0.5	0.21	0.68	0.000418972	0.63	0.0058722	1.07	0.000664848	1.05	2.14e-14
	ATR	Muscle	-0.46	0.04	-1.57	4.88e-05	-1.79	1.69e-21	0.24	0.33	-0.07	0.78	-1	8.32e-10
	PCOLCE2	Backfat	-1.01	1.36e-08	-0.35	0.58	-0.82	0.00575025	-1.68	2.06e-14	-0.49	0.28	-1.2	4.58e-08
	CP	Liver,Muscle	-1.24	0.24	-3.16	2.29e-06	-3.36	1.97e-09	-0.4	0.71	-2.21	1.84e-05	-2.61	3.23e-08
	TM4SF4	NA	NaN	nan	-0.06	0.9	NaN	nan	NaN	nan	-0.98	0.00155416	NaN	nan
	WWTR1	NA	0.19	0.31	-0.52	0.06	0.77	1.27e-05	0.13	0.52	-0.11	0.64	0.09	0.57
	MED12L	Backfat	-1.73	2.35e-10	-0.87	0.38	-2.42	5.56e-29	-1.53	3.34e-07	-0.27	0.72	-0.5	0.07
	IQCJ	NA	NaN	nan	NaN	nan	NaN	nan	NaN	nan	NaN	nan	NaN	nan
	ENSSSCG00000011729	NA	0.56	0.00434684	-0.36	0.53	-0.43	0.00111274	0.85	4.18e-07	-0.09	0.86	-0.74	8.59e-06
	SLC7A14	NA	NaN	nan	NaN	nan	NaN	nan	NaN	nan	NaN	nan	NaN	nan
	NLGN1	NA	NaN	nan	NaN	nan	NaN	nan	-1.94	0.03	NaN	nan	NaN	nan
	TBL1XR1	Backfat,Liver,Muscle	-3.86	1.91e-76	-3.82	1.72e-05	-4.21	8.3e-53	-1.11	9.64e-06	-1.28	0.04	-2.88	4.85e-31
	NDUFB5	Backfat	1.25	1.85e-06	-0.35	0.39	0.21	0.07	1.42	1.1e-07	0.23	0.55	-0.05	0.66
	USP13	Muscle	-0.17	0.47	-0.63	0.17	-1.34	3.29e-19	-0.18	0.32	-0.39	0.34	-1.4	2.34e-20
	CCDC39	NA	1.12	7.09e-06	-0.94	0.16	1.73	6.38e-08	0.04	0.87	-0.49	0.3	0.12	0.63
	VPS8	NA	-0.61	2.63e-07	-0.28	0.65	-1.2	1.75e-25	0.09	0.54	0.71	0.05	-0.58	5.81e-06
	MAP3K13	NA	-0.48	0.16	-0.55	0.21	-0.26	0.58	-0.41	0.12	-1.28	1.58e-06	-0.57	0.01
	LIPH	NA	NaN	nan	NaN	nan	NaN	nan	NaN	nan	NaN	nan	NaN	nan
	HRG	NA	4.35	1	0.79	0.24	2.21	1	1.82	1	-1.04	0.02	NaN	nan
	RFC4	Liver	1.39	1.56e-07	1.14	0.0061292	0.89	0.00046724	0.79	3.85e-05	1.14	1.41e-06	-0.08	0.59
	LPP	Backfat,Liver,Muscle	-4.18	1.74e-136	-3.26	1.49e-05	-2.24	7.85e-20	-2.17	5.74e-27	-2.01	2.39e-05	-1.32	4.36e-10
	TPRG1	NA	-3.65	5.34e-10	NaN	nan	NaN	nan	-0.85	0.34	NaN	nan	NaN	nan
	APOD	NA	1.22	5.36e-06	-3.96	0.000638222	0.21	0.36	-0.07	0.86	0.08	0.95	-1.51	1.4e-05
	DLG1	NA	-0.25	0.13	-0.86	0.0013277	-0.21	0.24	0.24	0.32	-0.16	0.47	-0.6	7.13e-05
	TNK2	NA	0.77	7.59e-09	-0.26	0.45	1.99	1.65e-17	0.32	0.13	-0.81	0.000705527	0.99	3.34e-07
	ENSSSCG00000011862	NA	NaN	nan	-1.74	0.07	NaN	nan	NaN	nan	-1.71	0.03	NaN	nan
	MYLK	Backfat,Liver	-2.02	5.7e-35	-1.73	2.09e-10	-0.61	0.02	-1.77	1.98e-14	-1.5	5.6e-12	-0.23	0.33
	PDIA5	NA	-0.01	0.96	-0.33	0.53	-0.1	0.73	-0.05	0.78	0.51	0.14	0.13	0.51
	HSPBAP1	NA	0.51	0.1	-0.2	0.61	-0.7	0.000125471	0.07	0.81	-0.17	0.51	-0.93	1.96e-09
	ENSSSCG00000011875	NA	NaN	nan	1.01	0.67	NaN	nan	NaN	nan	1.73	0.5	NaN	nan
	DTX3L	NA	-0.00784537	0.97	1.14	0.11	-0.57	0.08	0.48	0.08	1.71	0.000370685	-0.1	0.71
	GOLGB1	Liver	-1.61	4.14e-75	-1.85	5.62e-09	-0.71	1.05e-06	-0.74	8.69e-12	-1.42	9.14e-10	-0.98	1.39e-20
	NR1I2	NA	-1.27	0.00851848	0.22	0.69	-0.62	0.4	0.35	0.56	-0.24	0.39	0.98	0.07
	CFAP91	NA	-0.39	0.45	-0.06	0.95	-0.63	0.48	0.01	0.97	-0.02	0.97	-0.75	0.08
	COX17	NA	0.93	4.95e-05	1.43	0.00101554	-0.17	0.37	-0.21	0.53	0.82	0.01	-0.05	0.74
	POPDC2	Muscle	0.8	0.3	0.65	0.61	1.15	2.94e-08	0.62	0.17	2.52	0.04	1.95	1.38e-15
	CD80	NA	0.91	0.00240795	0.69	0.11	1.23	0.01	-0.32	0.29	-0.37	0.33	-1.44	1.89e-18
	B4GALT4	NA	0.4	0.1	-0.56	0.37	0.17	0.62	1.1	1.8e-05	0.61	0.3	0.74	0.000412388
	IGSF11	NA	-1.82	0.000142387	-0.82	0.25	0.58	0.55	0.15	0.84	-0.8	0.14	0.18	0.7
	CCDC191	NA	0.01	0.95	0.88	0.08	0.19	0.58	0.00951295	0.97	0.92	0.00156379	-0.71	0.000282397
	GRAMD1C	NA	0.52	0.56	-0.33	0.6	-2.53	3e-05	1.39	0.03	1.47	3.48e-09	-0.22	0.74
	ATP6V1A	NA	-0.38	0.00834684	-1.44	0.00323915	-0.4	0.07	-0.29	0.18	-0.65	0.09	-0.66	0.0001412
	NAA50	Muscle	0.23	0.24	-0.77	0.0056793	-1.68	1.12e-28	0.49	0.00801303	0.00195327	0.99	-1.4	5.68e-13
	USF3	Backfat,Liver,Muscle	-3.56	1.56e-117	-1.9	0.000527097	-1.68	6.5e-13	-2.7	4.35e-44	-1.79	1.08e-05	-2.42	1.85e-37
	ENSSSCG00000011925	NA	-0.64	0.12	-2.31	2.14e-07	-1.33	0.06	-0.76	0.04	-0.89	0.04	-1.55	0.01
	CCDC80	NA	-0.16	0.3	-0.58	0.12	0.45	0.00788385	-0.04	0.85	-0.3	0.4	0.49	0.00171879
	ATG3	NA	0.39	0.03	-0.45	0.06	-0.77	9.26e-09	0.27	0.2	-0.35	0.02	-1.01	9.35e-18
	DZIP3	NA	0.01	0.94	-0.74	0.02	-0.56	0.14	0.37	0.2	-0.05	0.85	-0.19	0.56
	ZPLD1	NA	NaN	nan	NaN	nan	NaN	nan	-1.91	0.08	NaN	nan	NaN	nan
	LNP1	NA	NaN	nan	NaN	nan	NaN	nan	NaN	nan	NaN	nan	NaN	nan
	CPOX	NA	-0.72	1.41e-05	-1.66	0.00118927	-1.51	2.01e-18	0.23	0.37	-0.74	0.07	-0.42	0.01
	CLDND1	Liver	0.2	0.31	-1.63	7.85e-07	-1.13	6.58e-11	-0.28	0.12	-1.41	2.3e-09	-0.47	0.000424436
	CADM2	Backfat	-5.87	1.83e-48	-2.21	0.12	-1.6	0.00241887	-3.53	4.16e-08	-1.97	0.02	-0.81	0.02
	GBE1	Liver	-0.8	2.46e-07	-2.02	0.00143499	-1.54	1.69e-10	-0.4	0.19	-1.35	0.00215511	-0.37	0.1
	ROBO1	NA	-0.98	5.61e-07	-0.73	0.09	-0.13	0.68	-1.22	8.34e-06	0.16	0.68	0.29	0.27
	ROBO2	NA	-1	7.66e-05	-0.43	0.46	-0.76	0.07	0.86	0.01	-0.96	0.00889033	0.63	0.07
	NCAM2	NA	-2.93	4.73e-09	NaN	nan	NaN	nan	0.31	0.7	NaN	nan	NaN	nan
	APP	NA	-0.63	1.13e-05	-1.46	2.52e-06	0.37	0.06	-0.51	0.0050658	-0.61	0.00953424	0.63	0.000119862
	TIAM1	NA	-0.7	0.000940274	-0.09	0.92	0.3	0.4	1.03	1.4e-05	0.77	0.19	0.91	0.00227973
	C21orf62	NA	-2.25	0.02	0.66	0.29	NaN	nan	-0.9	0.33	0.88	0.08	NaN	nan
	RCAN1	NA	0.64	0.35	0.48	0.27	-0.75	9.8e-07	1.65	0.00668789	0.17	0.65	0.7	8.57e-07
	DOP1B	NA	-0.99	4.31e-09	0.53	0.21	-0.88	0.0026143	-1.13	4.53e-06	0.49	0.03	-0.4	0.18
	MORC3	NA	-0.53	0.00491031	-1.28	0.00260033	-1.56	3.84e-19	0.35	0.05	0.18	0.55	-0.23	0.16
	PIGP	NA	0.94	0.000153213	0.33	0.49	-0.12	0.66	-0.55	0.04	-0.41	0.21	-0.32	0.04
	KCNJ6	NA	NaN	nan	NaN	nan	NaN	nan	NaN	nan	NaN	nan	NaN	nan
	ENSSSCG00000012071	Liver	-0.07	0.93	4.02	1.01e-20	0.07	0.93	-0.36	0.73	1.66	0.000393184	-1.79	0.13
	DSCAM	NA	-2.63	1	NaN	nan	NaN	nan	-1.37	0.54	NaN	nan	NaN	nan
	ENSSSCG00000012074	NA	-0.01	0.93	-0.08	0.9	0.34	0.31	-0.37	0.03	-0.23	0.57	1	8.14e-07
	FAM3B	NA	-2.93	0.00131246	1.24	0.31	-0.89	0.47	-1.1	0.28	1.16	0.22	NaN	nan
	ADARB1	NA	-0.31	0.03	0.84	0.03	0.16	0.19	-0.11	0.5	0.53	0.07	0.39	0.04
	ENSSSCG00000012101	Backfat	-5.54	6.55e-13	NaN	nan	-3.96	2.13e-07	-3.18	0.00774782	NaN	nan	NaN	nan
	ENSSSCG00000012102	NA	-1.37	6.74e-08	-1.53	0.04	-0.83	0.01	-0.46	0.35	-0.31	0.61	-0.36	0.36
	SHROOM2	NA	-1.23	0.002963	-0.63	0.48	0.57	0.49	0.74	0.08	-1.4	0.02	2.23	0.00025443
	WWC3	NA	0.31	0.03	0.69	0.12	1.4	1.97e-15	0.11	0.57	-0.1	0.78	0.84	1.29e-15
	MID1	Backfat,Liver	-1.54	3.09e-12	-1.72	0.000657738	-0.76	0.05	-1.01	3.08e-06	-1.15	0.00115268	-0.22	0.46
	ENSSSCG00000012112	NA	-0.67	0.000622045	-1	0.08	-0.52	0.03	0.13	0.55	-0.13	0.81	-0.21	0.28
	AMELY	NA	NaN	nan	NaN	nan	NaN	nan	-3.68	0.000471809	NaN	nan	NaN	nan
	TLR7	NA	0.35	0.02	-0.1	0.81	0.5	0.00114185	-0.18	0.23	-0.28	0.12	0.91	0.000215811
	ENSSSCG00000012120	NA	NaN	nan	NaN	nan	NaN	nan	NaN	nan	NaN	nan	NaN	nan
	ENSSSCG00000012125	Backfat	1.75	1.01e-09	1.05	0.04	0.61	0.08	1.66	1.78e-12	0.69	0.04	0.28	0.23
	GLRA2	NA	NaN	nan	NaN	nan	NaN	nan	NaN	nan	NaN	nan	NaN	nan
	FANCB	NA	-0.2	0.68	-0.63	0.44	-0.15	0.83	0.74	0.02	1.43	0.06	0.74	0.06
	ASB9	Muscle	0.67	0.02	0.87	0.2	1.55	0.01	0.31	0.24	1.45	0.01	1.37	0.00014997
	PIR	NA	0.3	0.36	1.17	0.00218174	0.01	0.96	-0.37	0.31	0.01	0.97	-0.04	0.88
	ACE2	NA	-0.65	0.00281514	-1.35	0.02	1.13	0.13	-0.57	0.15	-0.8	0.000959776	1.25	0.03
	ENSSSCG00000012141	NA	-1.24	0.11	0.04	0.97	NaN	nan	1.79	0.07	2.82	0.08	NaN	nan
	CTPS2	NA	-0.49	0.00629544	-1	0.000370778	-1.09	2.12e-09	-0.11	0.5	-0.62	0.00106795	-0.19	0.2
	REPS2	NA	1.13	1.35e-09	-0.28	0.46	0.79	0.00866204	0.94	1.81e-09	-0.53	0.06	1.14	8.13e-10
	NHS	NA	-1.11	7.95e-07	-0.32	0.54	-0.16	0.79	-0.11	0.77	-0.54	0.2	0.46	0.29
	SCML2	NA	0.61	0.03	-0.37	0.65	0.66	0.06	1.03	2.62e-06	1.39	0.03	0.83	0.00697802
	CDKL5	NA	0.07	0.73	-0.73	0.06	-0.63	0.00438728	0.32	0.11	-0.19	0.64	-0.65	1.77e-05
	SH3KBP1	NA	0.49	0.000156528	0.6	0.23	0.66	0.00280232	-0.15	0.36	-0.22	0.59	-0.09	0.71
	CNKSR2	Muscle	-1.49	0.00370525	1.21	0.31	-1.33	1.45e-09	-0.41	0.51	1.08	0.38	-1.06	3.06e-07
	PHEX	NA	-1.15	0.3	NaN	nan	-1.79	0.13	-0.68	0.45	NaN	nan	NaN	nan
	PCYT1B	Muscle	-1.49	0.03	NaN	nan	-1.38	0.00480565	-0.22	0.79	NaN	nan	-1.75	4.42e-08
	IL1RAPL1	NA	NaN	nan	NaN	nan	NaN	nan	NaN	nan	NaN	nan	NaN	nan
	TASL	NA	0.31	0.53	-0.11	0.88	0.71	0.51	-0.19	0.55	-0.17	0.75	-0.29	0.66
	ENSSSCG00000012202	NA	0.78	8.99e-08	-1.21	0.08	0.83	0.01	-0.08	0.62	-0.92	0.01	0.49	0.11
	TAB3	NA	-0.01	0.96	-0.82	0.12	0.13	0.58	-0.28	0.14	-0.42	0.2	-1.48	1.01e-29
	SYTL5	NA	-1.74	0.04	-4.37	8.15e-05	NaN	nan	0.66	0.57	-1.49	0.33	NaN	nan
	SRPX	Backfat,Liver,Muscle	1.15	7.75e-15	1.51	0.000672141	1.55	1.81e-10	1.1	3.56e-05	2.99	5.09e-18	2.32	3.3e-17
	CXorf38	NA	0.43	0.18	0.29	0.49	-0.16	0.55	-0.41	0.12	-0.36	0.3	-1.06	1.05e-09
	DDX3X	NA	-0.25	0.29	-2.02	8.15e-05	-1.19	1.93e-08	0.44	0.06	-0.93	0.02	-0.46	0.02
	CASK	NA	-1.11	1.76e-14	-1.38	4.98e-06	-1.41	8.6e-20	-0.1	0.48	-0.24	0.31	-0.95	1.79e-10
	ENSSSCG00000012257	NA	-0.02	0.87	-0.33	0.3	-0.28	0.09	-0.53	0.0067546	-0.54	0.04	0.68	0.000360813
	KDM6A	Liver	-0.81	2.46e-05	-1.86	0.000360268	-0.44	0.01	-0.65	0.000207078	-1.64	9.72e-06	-1.32	5.48e-07
	ENSSSCG00000012264	NA	1.04	1.63e-06	0.54	0.28	1.1	9.51e-06	-0.00114844	0.99	0.32	0.21	-0.81	3.63e-08
	CCNB3	Backfat,Muscle	1.65	0.000784645	0.79	0.29	1.27	0.04	2.46	6.8e-09	0.76	0.21	2.6	3.03e-09
	SMC1A	NA	-0.17	0.26	-0.44	0.09	0.83	1.37e-08	-0.12	0.43	-0.23	0.17	0.04	0.73
	PHF8	NA	-0.83	0.000214008	-0.52	0.09	-0.22	0.34	-0.61	0.00261604	-0.57	0.01	-0.26	0.07
	KLF8	Backfat	-1.84	9.16e-18	-1.18	0.39	-0.73	0.13	-1.24	7.06e-13	-0.32	0.81	0.24	0.57
	ENSSSCG00000012362	NA	-0.16	0.36	-0.4	0.56	0.47	0.08	-0.22	0.24	-0.00340023	0.99	0.14	0.38
	HEPH	NA	-0.69	0.05	-0.81	0.59	NaN	nan	0.84	0.00627124	-1.35	0.19	NaN	nan
	ZC3H12B	NA	NaN	nan	NaN	nan	NaN	nan	NaN	nan	NaN	nan	NaN	nan
	AR	Backfat,Liver,Muscle	-3.35	3.82e-109	-2.84	0.000178124	-4.78	1.28e-54	-1.7	1.84e-29	-2.38	4.39e-05	-4.38	4.96e-48
	GDPD2	NA	-1.22	0.2	1.57	0.1	1.46	0.0053473	-0.62	0.37	0.19	0.8	0.24	0.27
	KIF4A	Backfat,Liver,Muscle	1.83	4.13e-06	1.49	0.00339283	2.76	4.46e-08	2.51	1.91e-12	2.7	8.51e-09	2.55	1.45e-23
	NHSL2	NA	-1.54	4.34e-14	-0.71	0.4	0.61	0.05	-0.92	6.86e-05	-0.64	0.22	0.61	0.00287615
	ABCB7	NA	0.07	0.69	-1.32	0.000609893	-0.49	0.000506474	0.17	0.36	-0.55	0.05	-0.53	1.24e-05
	ATRX	Backfat,Liver,Muscle	-2.17	1.5e-44	-3.05	9.31e-09	-2.21	3.51e-54	-1.88	1.17e-19	-2.83	1.1e-22	-3	2.87e-165
	ENSSSCG00000012452	Liver	0.16	0.38	-1.32	0.02	0.27	0.36	-0.23	0.15	-1.02	0.01	0.01	0.97
	CYLC1	NA	NaN	nan	NaN	nan	NaN	nan	NaN	nan	NaN	nan	NaN	nan
	POF1B	NA	NaN	nan	NaN	nan	NaN	nan	NaN	nan	NaN	nan	NaN	nan
	DIAPH2	Liver	-1.22	4.22e-12	-1.94	7.29e-05	-1.07	8.37e-08	-0.29	0.16	-1.2	7.75e-06	-0.77	6.65e-06
	ENSSSCG00000012535	NA	NaN	nan	NaN	nan	NaN	nan	NaN	nan	NaN	nan	NaN	nan
	RADX	NA	NaN	nan	-3.13	0.000600748	NaN	nan	NaN	nan	2.86	0.09	NaN	nan
	MID2	NA	-0.05	0.84	-0.62	0.15	0.1	0.68	-0.39	0.07	0.88	0.05	-0.7	0.000486577
	ENSSSCG00000012566	NA	0.03	0.91	0.22	0.57	-1.13	1.31e-09	0.55	0.01	1.11	5.34e-07	-0.65	0.00032695
	ATG4A	NA	0.37	0.07	0.17	0.69	-0.83	1.54e-06	0.01	0.93	-0.2	0.52	-1.22	1.32e-21
	COL4A6	NA	-1.59	5.27e-08	-1.76	0.000146389	-1.03	0.00595671	-0.26	0.48	-0.84	0.01	1.18	0.000404003
	CHRDL1	NA	-0.31	0.00375467	-1.45	0.12	-0.22	0.28	-0.18	0.17	2.32	0.01	0.21	0.27
	DCX	Backfat,Liver,Muscle	-3.91	7.03e-26	-2.23	6.26e-05	-2.24	0.00110919	-1.79	6.18e-05	-1.37	0.00383347	-1.54	0.00135257
	TRPC5	NA	-2.48	0.00884908	-0.91	0.4	NaN	nan	-0.07	0.95	0.00367634	0.99	NaN	nan
	RTL4	Backfat	-2.04	0.04	0.43	0.59	NaN	nan	-2.67	0.0011046	-0.96	0.08	NaN	nan
	LHFPL1	NA	-0.11	0.87	-1.4	0.46	1.17	0.21	0.58	0.19	NaN	nan	1.26	0.02
	AMOT	NA	-0.6	8.51e-05	-0.09	0.83	-0.37	0.07	0.19	0.25	0.22	0.52	-0.23	0.21
	HTR2C	NA	1.47	0.17	-0.78	0.62	0.39	0.82	0.85	0.23	-1.13	0.2	NaN	nan
	IL13RA2	Backfat,Liver,Muscle	2.88	2.41e-31	-2.19	1.08e-09	2.5	2.29e-07	2.31	7.12e-11	-1.39	3.53e-06	1.44	2.55e-05
	LRCH2	NA	-0.06	0.9	-0.56	0.76	1.03	0.05	1.3	8.34e-05	1.42	0.47	1.12	0.000852611
	PLS3	Liver	-0.6	1.53e-05	-2.44	1.12e-22	0.05	0.79	0.45	0.00168417	-1.27	1.19e-13	0.65	3.7e-05
	UPF3B	NA	1.26	2.34e-09	0.84	0.23	1.49	8.04e-09	0.29	0.11	0.05	0.88	-0.83	3.56e-11
	SEPTIN6	NA	-0.01	0.96	0.69	0.01	-0.13	0.39	-0.08	0.73	-0.35	0.07	-0.11	0.63
	ENSSSCG00000012627	NA	-0.84	0.04	0.02	0.97	0.39	0.5	0.25	0.48	0.55	0.42	0.68	0.02
	DOCK11	NA	-0.7	0.00147528	-1.59	0.00390685	-1.18	7.2e-05	-0.1	0.7	-0.58	0.1	-0.4	0.17
	KLHL13	NA	0.92	0.000530742	0.75	0.1	0.74	0.01	0.28	0.29	-0.18	0.64	0.17	0.35
	ZDHHC9	NA	0.26	0.11	1	0.08	0.65	0.00136944	-1.12	1.22e-10	0.3	0.13	-1.7	9.51e-12
	ENSSSCG00000012654	NA	-0.38	0.00181358	-0.37	0.11	-1.13	5.32e-13	0.06	0.78	0.09	0.6	-0.87	2.97e-07
	AIFM1	NA	0.68	0.00314043	0.02	0.96	0.67	3.78e-06	0.59	0.04	0.43	0.13	0.82	5.76e-10
	SLC25A14	NA	0.99	0.00375472	-0.04	0.93	0.05	0.9	-0.02	0.9	0.51	0.15	0.27	0.21
	ENSSSCG00000012669	NA	-0.51	0.46	-2.11	0.00463124	0.7	0.12	-0.11	0.84	-0.49	0.59	0.07	0.77
	MBNL3	Backfat,Liver	-1.11	0.000975071	-2.29	3.65e-05	0.5	0.43	-1.26	0.000220645	-2.35	1.39e-10	0.15	0.69
	GPC4	Muscle	0.64	0.00110299	1.35	0.00718211	2.4	7.41e-13	0.16	0.46	0.73	0.01	1.02	9.18e-06
	GPC3	Muscle	1.84	2.35e-62	0.21	0.73	1.87	5.5e-27	0.74	9.48e-12	0.03	0.94	1.32	2.33e-27
	ZNF75D	NA	0.13	0.48	0.37	0.18	-0.41	0.01	-0.03	0.87	0.44	0.06	-0.64	8.74e-06
	None	Backfat	-1.23	2.33e-05	1.4	0.01	-0.23	0.64	-1.33	0.000289217	0.67	0.15	-0.17	0.6
	None	NA	0.8	3.15e-05	0.79	0.47	1.34	0.000621779	0.13	0.45	2.03	0.06	-0.4	0.1
	RBMXL1	NA	1.21	1.82e-27	0.1	0.86	0.86	2.44e-12	0.79	1.87e-08	0.41	0.04	0.17	0.14
	F9	Liver	0.36	0.81	-1.18	0.00933323	NaN	nan	0.33	0.78	-1.42	1.11e-05	NaN	nan
	MCF2	NA	-1.09	0.11	NaN	nan	NaN	nan	1.15	0.1	NaN	nan	NaN	nan
	ATP11C	Muscle	-0.6	0.000940619	-1.81	0.00149748	-1.34	5.3e-15	-0.18	0.33	-0.54	0.24	-1.14	8.06e-18
	FMR1	NA	0.39	0.05	-0.96	0.04	1.39	1.58e-08	0.16	0.46	-0.81	0.00832458	0.03	0.84
	AFF2	NA	-2.09	1.39e-17	-3.05	0.12	-0.64	0.28	0.19	0.53	NaN	nan	0.59	0.16
	ENSSSCG00000012740	NA	NaN	nan	NaN	nan	NaN	nan	NaN	nan	NaN	nan	NaN	nan
	ENSSSCG00000012832	Backfat	-2.7	9.29e-31	-1.33	0.1	0.19	0.66	-2.19	4.78e-14	-1.31	0.03	0.19	0.59
	MUC6	NA	-2.59	0.000110037	-0.56	0.73	-0.46	0.56	1.83	0.04	0.46	0.76	3	9.06e-05
	AP2A2	Liver,Muscle	0.66	7.21e-08	1.8	7.7e-05	1.22	5.47e-15	0.4	0.00067619	1.08	0.00164592	1.19	2.46e-15
	TPCN2	Muscle	0.3	0.08	0.38	0.27	1.51	4.68e-07	0.41	0.01	0.58	0.01	1.01	1.94e-06
	PPP6R3	NA	0.15	0.3	-0.00854542	0.98	0.14	0.39	-0.02	0.88	-0.03	0.87	-0.27	0.02
	LRP5	NA	0.15	0.32	0.12	0.8	0.98	1.6e-09	0.00503554	0.98	-0.32	0.35	0.72	1.73e-05
	TCIRG1	Liver,Muscle	1.97	2.48e-05	3.43	3.33e-09	3.35	8.69e-10	0.96	0.04	2.51	8.74e-10	2.61	4.55e-19
	UNC93B1	Liver,Muscle	0.96	0.000175382	1.97	3.32e-07	1.34	8.55e-06	0.59	0.02	1.36	2.85e-06	1.39	5.86e-05
	KLC2	NA	0.94	7.04e-15	1.47	0.0010028	0.52	0.000149626	-0.29	0.04	-0.39	0.08	0.03	0.8
	SLC25A45	Liver	-0.06	0.92	4.4	3.43e-17	-0.29	0.59	-1.18	0.00578377	3.61	1.51e-15	-2.72	1.27e-15
	TIGD3	Backfat,Liver,Muscle	2.04	0.00339309	2.43	0.0083362	2.5	0.04	1.42	0.000117186	5.08	7.69e-05	1.9	0.000148922
	DPF2	NA	0.8	3.51e-07	1.09	0.01	1.17	3.47e-18	-0.19	0.18	0.02	0.88	-0.21	0.13
	SNX15	NA	0.83	0.000311887	0.94	0.01	0.73	0.03	-0.53	0.00590059	0.1	0.75	-0.01	0.94
	ENSSSCG00000013042	Liver	-0.06	0.87	1.91	0.00867944	-0.01	0.97	1.18	0.000114213	1.94	0.000543838	1.33	0.00216379
	MACROD1	NA	0.04	0.85	-0.52	0.3	-0.69	8.37e-05	-0.53	0.06	-1.16	6.13e-05	0.37	0.07
	FLRT1	Muscle	-3.85	2.84e-13	-3.35	0.04	-3.21	5.43e-13	0.77	0.49	NaN	nan	-1.13	0.01
	ENSSSCG00000013051	NA	NaN	nan	2.75	0.17	NaN	nan	-0.73	0.49	2.14	0.17	NaN	nan
	ATL3	NA	-1.4	4.75e-20	-1.22	0.03	-0.84	8.32e-07	-0.59	0.000164496	-0.57	0.2	-0.05	0.71
	TUT1	NA	0.26	0.22	0.56	0.04	0.58	0.0037185	0.67	1.71e-05	0.78	0.000129788	0.91	3.06e-12
	ASRGL1	NA	0.45	0.01	0.69	0.01	0.64	0.000971601	0.46	0.00184371	0.77	4.36e-05	1.01	1.25e-08
	RAB3IL1	NA	0.1	0.65	0.39	0.4	0.77	0.01	0.28	0.21	0.37	0.29	0.95	3.95e-05
	DAGLA	NA	0.53	0.02	0.25	0.72	1.27	1.86e-09	-0.15	0.51	0.05	0.91	0.29	0.08
	SDHAF2	NA	2.03	1.22e-21	1.48	0.05	2.06	1.48e-21	-0.32	0.17	-0.26	0.26	0.03	0.82
	None	NA	NaN	nan	NaN	nan	NaN	nan	NaN	nan	NaN	nan	NaN	nan
	DDB1	NA	-0.47	0.01	-1.16	0.01	-0.21	0.23	-0.33	0.14	-0.82	0.02	-0.001044	0.99
	ENSSSCG00000013095	NA	NaN	nan	NaN	nan	NaN	nan	NaN	nan	NaN	nan	NaN	nan
	ENSSSCG00000013100	NA	0.24	0.45	-0.34	0.58	-0.66	0.1	0.27	0.47	0.47	0.3	-0.33	0.41
	MS4A7	Liver	0.57	0.21	-3.46	8.87e-10	-0.53	0.53	0.61	0.21	-4.29	4.17e-11	-1.39	0.01
	CD5	NA	-0.61	0.14	0.98	0.14	-0.89	0.18	-0.49	0.26	0.18	0.76	-0.07	0.9
	MRPL16	NA	0.9	0.000153092	0.26	0.52	-0.04	0.81	1.17	9.6e-09	0.7	0.00643356	0.41	0.000333625
	STX3	NA	-0.62	0.02	-0.4	0.41	-1.55	0.00370022	-0.48	0.14	0.14	0.74	-0.55	0.14
	ENSSSCG00000013120	NA	NaN	nan	NaN	nan	NaN	nan	NaN	nan	NaN	nan	NaN	nan
	OR10V1	NA	NaN	nan	NaN	nan	NaN	nan	NaN	nan	NaN	nan	NaN	nan
	ENSSSCG00000013132	NA	NaN	nan	NaN	nan	NaN	nan	NaN	nan	NaN	nan	NaN	nan
	FAM111B	Backfat	1.55	8.47e-07	0.37	0.59	0.95	0.0063889	1.52	1.21e-07	1.55	0.00059786	1.38	1.58e-06
	GLYATL2	NA	-1.42	0.13	-6.2	0.00216239	-1.21	0.26	-2.97	0.01	-0.76	0.72	0.27	0.78
	ENSSSCG00000013170	NA	NaN	nan	NaN	nan	NaN	nan	NaN	nan	NaN	nan	NaN	nan
	None	NA	-1.15	0.29	1.14	0.68	NaN	nan	-1.44	0.1	NaN	nan	NaN	nan
	ZDHHC5	NA	0.35	0.01	-0.42	0.43	-0.19	0.35	-0.22	0.16	-0.67	0.00308839	-0.51	0.00141636
	NUP160	NA	-0.1	0.6	-0.6	0.04	0.09	0.71	-0.11	0.45	0.01	0.97	-0.36	0.01
	CELF1	NA	-0.39	0.11	0.07	0.94	-0.05	0.85	-1.22	6.33e-09	-0.79	0.25	-1.53	2.13e-29
	PSMC3	Liver	1.05	2.73e-11	1.08	0.00526279	0.05	0.8	0.6	0.000975601	1.08	2.62e-05	0.86	2.22e-08
	TSPAN18	Muscle	1.85	2.19e-24	0.92	0.06	3.15	6.03e-22	0.64	0.000683669	0.09	0.84	1.19	6.81e-08
	ACCS	Liver,Muscle	1.11	8.46e-13	1.44	0.00321258	1.88	4.33e-14	0.48	0.000472633	1.35	8.55e-09	1.52	1.42e-25
	LRRC4C	NA	-0.88	0.11	-0.4	0.67	-0.37	0.65	-1.1	0.0097194	-1.63	0.000854817	0.02	0.97
	PRR5L	Muscle	0.07	0.78	0.33	0.59	1.07	0.00110437	-0.32	0.25	-0.2	0.5	2.1	1.84e-06
	LDLRAD3	NA	-0.54	0.02	-0.4	0.33	0.29	0.32	-0.89	0.000782267	-0.75	0.00789126	0.29	0.14
	SLC1A2	Backfat,Liver	-5.59	5.78e-51	-5.57	2.16e-11	-3.85	1.25e-12	-2.08	0.000222747	-3.11	2.7e-08	-0.28	0.73
	PDHX	NA	-0.26	0.25	-0.7	0.06	-0.9	1.24e-06	0.41	0.2	0.26	0.39	-0.34	0.09
	EHF	Backfat	-1.19	0.02	-0.3	0.64	NaN	nan	-1.41	0.04	0.77	0.04	-1.78	0.07
	EIF3M	NA	0.34	0.06	-1.28	0.000398249	-0.43	0.00131306	0.24	0.27	-0.69	0.02	-0.09	0.47
	DCDC1	NA	-2.73	8.92e-08	1.24	0.45	-3.68	1	-1.09	0.13	1.67	0.28	-2.63	0.00191316
	MPPED2	NA	0.4	0.47	0.37	0.78	1.47	0.00102777	-0.74	0.06	1.14	0.31	0.51	0.03
	METTL15	NA	0.03	0.9	-1.01	0.01	-0.58	0.01	0.09	0.69	-0.07	0.86	-0.31	0.08
	LUZP2	NA	-0.35	0.7	NaN	nan	NaN	nan	1.19	0.1	-2.87	1	NaN	nan
	HTATIP2	NA	-0.09	0.74	-0.00555611	0.99	-1.75	5.42e-11	0.65	0.0064382	0.74	0.02	-0.5	0.16
	NAV2	NA	-1.33	1.76e-08	0.71	0.33	1.09	0.02	-0.82	0.00634012	0.25	0.69	0.65	0.05
	UEVLD	Muscle	-0.61	0.000391364	-1.48	0.000320623	-1.15	1.94e-13	-0.17	0.41	-0.13	0.71	-1.01	1.1e-15
	GTF2H1	NA	0.32	0.04	-1.25	0.00242221	-0.72	7.06e-08	0.5	0.00551072	-0.38	0.25	-0.93	7.76e-15
	ABCC8	Backfat	-2.48	1.42e-07	1.33	0.66	0.77	0.25	-1.96	0.01	-1.92	0.39	1.25	0.0056686
	INSC	NA	-1.63	0.000402404	NaN	nan	-2.33	0.000361893	0.03	0.94	NaN	nan	0.95	0.23
	PDE3B	Liver	-0.81	5.04e-13	-1.93	1.49e-06	-0.45	0.21	-0.6	0.00936415	-1.46	3.47e-05	-1.22	4.17e-07
	SPON1	NA	-1.43	6.58e-19	-1.4	0.00988233	-0.72	0.01	0.96	7.71e-05	0.82	0.05	1.28	0.000864491
	None	NA	1.45	1.39e-10	2.92	0.00880728	3.39	4.71e-16	-0.74	1.27e-06	-0.5	0.03	0.02	0.94
	USP47	Muscle	-0.65	2.86e-11	-0.68	0.02	-1.79	7.99e-75	0.33	0.000639315	0.5	0.000407177	-1.33	5.46e-20
	GALNT18	NA	-0.8	0.000460528	-1.98	0.00133321	0.34	0.13	-0.38	0.07	1.2	0.09	1.42	1.21e-15
	None	NA	NaN	nan	NaN	nan	NaN	nan	NaN	nan	NaN	nan	NaN	nan
	INSR	Backfat,Muscle	-3.15	2.11e-121	-1.68	0.02	-2.32	3.36e-71	-1.74	2.85e-29	-0.89	0.08	-1.56	1.66e-24
	MCOLN1	NA	0.54	0.00988638	0.68	0.07	1.09	1.37e-05	-0.11	0.62	-0.00389716	0.98	-0.23	0.17
	PNPLA6	NA	-0.52	0.41	-0.89	0.47	-0.55	0.61	-0.35	0.46	-0.67	0.55	-0.16	0.79
	CERS4	Muscle	1.79	2.27e-15	1.19	0.1	2.42	3.55e-11	0.89	3.67e-07	0.56	0.1	1.55	6.23e-14
	ECSIT	NA	0.93	5.69e-05	0.82	0.00688213	0.69	1.91e-06	0.33	0.16	0.52	0.01	1.09	1.91e-14
	DNMT1	NA	-0.28	0.24	0.36	0.25	0.53	0.02	0.17	0.5	0.67	0.000298173	1.08	5.33e-09
	ENSSSCG00000013665	Backfat,Liver	-3.97	4.73e-09	-1.48	0.00448444	NaN	nan	-1.96	0.01	-1.79	1.66e-07	NaN	nan
	None	NA	1.34	0.18	-0.58	0.58	1.42	0.31	0.45	0.41	-0.19	0.85	0.24	0.73
	DNAJB1	Backfat,Muscle	2.66	7.75e-05	0.85	0.18	1.57	4.65e-07	1.89	0.00434532	1.53	0.000312936	1.21	0.02
	ENSSSCG00000013788	NA	0.21	0.54	-0.54	0.08	-0.16	0.79	0.79	0.01	0.13	0.59	-0.64	0.05
	CCDC105	NA	NaN	nan	NaN	nan	NaN	nan	NaN	nan	NaN	nan	NaN	nan
	C19orf44	NA	-0.24	0.46	0.49	0.19	0.39	0.32	-0.59	0.0040417	0.01	0.97	-0.15	0.45
	CHERP	NA	1.2	2.61e-15	1.14	0.11	2.03	2.39e-24	-0.24	0.03	-0.46	0.05	0.00433054	0.97
	NLRP3	NA	-1.75	4.21e-08	-1.86	0.000337197	-2.76	2.18e-09	0.01	0.96	-0.25	0.52	-0.71	0.22
	ENSSSCG00000013949	NA	NaN	nan	NaN	nan	NaN	nan	NaN	nan	NaN	nan	NaN	nan
	ENSSSCG00000013951	NA	NaN	nan	NaN	nan	NaN	nan	NaN	nan	NaN	nan	NaN	nan
	UTP15	NA	0.16	0.47	-0.83	0.03	-0.62	0.00372143	0.37	0.05	-0.12	0.72	-0.34	0.02
	ANKRA2	NA	-0.35	0.17	-0.79	0.06	-1.05	2.48e-08	-0.19	0.36	-0.3	0.38	-0.98	1.3e-11
	ANKRD31	NA	-0.46	0.72	-0.51	0.56	NaN	nan	1.71	0.15	-0.04	0.95	NaN	nan
	HMGCR	NA	0.22	0.46	-0.08	0.94	0.02	0.93	0.69	0.01	0.39	0.54	0.81	7e-05
	CERT1	Liver	-2.52	8.74e-27	-3.02	1.72e-05	-2.1	1.18e-13	-0.97	7.14e-05	-1.26	0.02	-0.86	0.000305748
	IQGAP2	NA	-1.8	5.16e-24	-1.08	0.02	-1.28	3.62e-07	-0.83	0.000156864	-0.62	0.03	-0.51	0.04
	AGGF1	NA	-0.66	2.75e-06	-1.68	6.78e-05	-0.82	6.15e-05	-0.03	0.83	-0.71	0.03	-0.74	3.52e-06
	ENSSSCG00000014096	NA	NaN	nan	NaN	nan	NaN	nan	NaN	nan	NaN	nan	NaN	nan
	PDE8B	Backfat	-1.57	1.52e-16	-2.3	2.77e-07	-2.08	0.0024043	-1.1	5.29e-06	-0.64	0.19	0.27	0.73
	AP3B1	NA	-0.54	3.64e-06	-0.67	0.08	-1.02	4.73e-11	-0.34	0.00162154	-0.1	0.61	-0.68	3.15e-08
	BHMT	NA	-0.99	1	-0.56	0.33	NaN	nan	1.46	1	-0.64	0.16	NaN	nan
	DMGDH	NA	NaN	nan	-1.18	0.01	NaN	nan	-1.1	0.61	-0.49	0.2	NaN	nan
	HOMER1	Liver,Muscle	-1.07	0.00451005	-1.85	1.8e-15	-2.36	9.36e-62	0.33	0.43	-1.37	5.23e-06	-1.64	1.03e-15
	TENT2	Backfat	1.11	1.17e-08	0.12	0.8	0.08	0.75	1.02	6.25e-07	0.68	0.000995841	0.13	0.49
	SERINC5	NA	-0.01	0.95	-0.7	0.00393491	0.6	0.00233238	-0.68	0.0036437	-0.99	8.77e-10	0.05	0.76
	ENSSSCG00000014132	Backfat,Muscle	-1.27	1.08e-06	-0.71	0.06	-2.12	8.35e-23	-1.31	6.1e-11	-0.87	0.000343037	-1.9	5.1e-26
	VCAN	NA	-0.35	0.00677473	-0.83	0.04	-1.17	5.54e-11	0.02	0.9	-0.09	0.75	0.17	0.51
	ARSK	Muscle	-0.32	0.12	-0.96	0.03	-1.4	2.22e-12	-0.87	5e-06	-0.88	0.00929087	-1.73	1.11e-31
	RASA1	NA	-0.97	6.29e-10	-1.32	0.00799615	-0.43	0.03	-0.79	2.08e-07	-0.95	0.0065167	-1.06	8.39e-17
[truncated: 2,797 more rows]

## Sheet: Table S9
	Table S9. Results of GO enrichment anaylses for common DEGs close to Nanchukmacdon-specific variants (NSVs).
	Tissue	Source	Term name	Term ID	Adjusted p-value
	Backfat	GO:MF	ion binding	GO:0043167	0.000599935
	Backfat	GO:MF	carbohydrate derivative binding	GO:0097367	0.00383508
	Backfat	GO:MF	protein binding	GO:0005515	0.0039774
	Backfat	GO:MF	cytoskeletal protein binding	GO:0008092	0.00412245
	Backfat	GO:MF	adenyl ribonucleotide binding	GO:0032559	0.00979175
	Backfat	GO:MF	ATP binding	GO:0005524	0.010055
	Backfat	GO:MF	adenyl nucleotide binding	GO:0030554	0.0113945
	Backfat	GO:MF	metal ion binding	GO:0046872	0.0350194
	Backfat	GO:BP	developmental process	GO:0032502	0.000527045
	Backfat	GO:BP	anatomical structure development	GO:0048856	0.00200467
	Backfat	GO:BP	nervous system development	GO:0007399	0.00366444
	Backfat	GO:BP	anatomical structure morphogenesis	GO:0009653	0.00379027
	Backfat	GO:BP	organelle organization	GO:0006996	0.0057846
	Backfat	GO:BP	system development	GO:0048731	0.0120841
	Backfat	GO:BP	positive regulation of biological process	GO:0048518	0.0161409
	Backfat	GO:BP	cellular component organization	GO:0016043	0.0246403
	Backfat	GO:CC	cell junction	GO:0030054	1.5696e-05
	Backfat	GO:CC	synapse	GO:0045202	0.00177708
	Backfat	GO:CC	cytoskeleton	GO:0005856	0.00261653
	Liver	GO:MF	protein binding	GO:0005515	1.73134e-06
	Liver	GO:MF	ion binding	GO:0043167	0.000355048
	Liver	GO:MF	cytoskeletal protein binding	GO:0008092	0.000962084
	Liver	GO:MF	actin binding	GO:0003779	0.00289225
	Liver	GO:MF	cation binding	GO:0043169	0.00961976
	Liver	GO:MF	catalytic activity	GO:0003824	0.00967801
	Liver	GO:MF	metal ion binding	GO:0046872	0.0258454
	Liver	GO:MF	DNA translocase activity	GO:0015616	0.0496908
	Liver	GO:BP	localization	GO:0051179	0.00156249
	Liver	GO:BP	developmental process	GO:0032502	0.00161803
	Liver	GO:BP	anatomical structure morphogenesis	GO:0009653	0.00401291
	Liver	GO:BP	cell-cell adhesion	GO:0098609	0.00647631
	Liver	GO:BP	anatomical structure development	GO:0048856	0.00747439
	Liver	GO:BP	cytoskeleton organization	GO:0007010	0.0088746
	Liver	GO:BP	cell adhesion	GO:0007155	0.0100583
	Liver	GO:BP	response to stress	GO:0006950	0.0196108
	Liver	GO:BP	system development	GO:0048731	0.0226422
	Liver	GO:BP	actin cytoskeleton organization	GO:0030036	0.0244813
	Liver	GO:BP	actin filament-based process	GO:0030029	0.0257443
	Liver	GO:BP	phosphorus metabolic process	GO:0006793	0.0303828
	Liver	GO:BP	substrate adhesion-dependent cell spreading	GO:0034446	0.0389038
	Liver	GO:BP	animal organ development	GO:0048513	0.042239
	Liver	GO:BP	actin filament network formation	GO:0051639	0.0479136
	Liver	GO:BP	regulation of molecular function	GO:0065009	0.0481664
	Liver	GO:BP	phosphorylation	GO:0016310	0.0489871
	Liver	GO:CC	cytoskeleton	GO:0005856	1.80482e-06
	Liver	GO:CC	cytoplasm	GO:0005737	2.34211e-06
	Liver	GO:CC	actin cytoskeleton	GO:0015629	4.64459e-05
	Liver	GO:CC	cell junction	GO:0030054	0.0019716
	Liver	GO:CC	supramolecular polymer	GO:0099081	0.00562407
	Liver	GO:CC	supramolecular complex	GO:0099080	0.005933
	Liver	GO:CC	supramolecular fiber	GO:0099512	0.0114246
	Liver	GO:CC	plasma membrane bounded cell projection	GO:0120025	0.0124596
	Liver	GO:CC	cell projection	GO:0042995	0.0293216
	Liver	GO:CC	actin filament bundle	GO:0032432	0.0498044
	Muscle	GO:MF	protein binding	GO:0005515	6.86177e-09
	Muscle	GO:MF	ion binding	GO:0043167	7.5603e-07
	Muscle	GO:MF	catalytic activity	GO:0003824	6.41135e-05
	Muscle	GO:MF	catalytic activity, acting on a protein	GO:0140096	8.24918e-05
	Muscle	GO:MF	enzyme binding	GO:0019899	0.000521748
	Muscle	GO:MF	metal ion binding	GO:0046872	0.000597751
	Muscle	GO:MF	ATPase binding	GO:0051117	0.000688721
	Muscle	GO:MF	transferase activity	GO:0016740	0.000825563
	Muscle	GO:MF	cation binding	GO:0043169	0.00142422
	Muscle	GO:MF	adenyl ribonucleotide binding	GO:0032559	0.00371853
	Muscle	GO:MF	adenyl nucleotide binding	GO:0030554	0.00410669
	Muscle	GO:MF	binding	GO:0005488	0.00735402
	Muscle	GO:MF	anion binding	GO:0043168	0.00785169
	Muscle	GO:MF	ribonucleotide binding	GO:0032553	0.0291213
	Muscle	GO:MF	cytoskeletal protein binding	GO:0008092	0.0291433
	Muscle	GO:MF	carbohydrate derivative binding	GO:0097367	0.0293024
	Muscle	GO:MF	ATP binding	GO:0005524	0.0408891
	Muscle	GO:MF	ATP-dependent activity	GO:0140657	0.0414126
	Muscle	GO:BP	developmental process	GO:0032502	4.09956e-07
	Muscle	GO:BP	anatomical structure development	GO:0048856	8.03748e-07
	Muscle	GO:BP	system development	GO:0048731	3.84416e-06
	Muscle	GO:BP	multicellular organism development	GO:0007275	2.15095e-05
	Muscle	GO:BP	animal organ development	GO:0048513	0.000274397
	Muscle	GO:BP	localization	GO:0051179	0.00101986
	Muscle	GO:BP	regulation of anatomical structure size	GO:0090066	0.00110537
	Muscle	GO:BP	protein modification process	GO:0036211	0.00160513
	Muscle	GO:BP	macromolecule modification	GO:0043412	0.0017314
	Muscle	GO:BP	response to endogenous stimulus	GO:0009719	0.00455985
	Muscle	GO:BP	regulation of biological quality	GO:0065008	0.00458976
	Muscle	GO:BP	circulatory system development	GO:0072359	0.00789046
	Muscle	GO:BP	regulation of cellular component size	GO:0032535	0.00947852
	Muscle	GO:BP	anatomical structure morphogenesis	GO:0009653	0.0171348
	Muscle	GO:BP	negative regulation of cellular process	GO:0048523	0.0180429
	Muscle	GO:BP	regulation of cell size	GO:0008361	0.0215007
	Muscle	GO:BP	positive regulation of biological process	GO:0048518	0.0217622
	Muscle	GO:BP	cellular response to endogenous stimulus	GO:0071495	0.0239353
	Muscle	GO:BP	blood circulation	GO:0008015	0.0245325
	Muscle	GO:BP	blood vessel development	GO:0001568	0.0259971
	Muscle	GO:BP	establishment of localization	GO:0051234	0.032234
	Muscle	GO:BP	cellular localization	GO:0051641	0.0361448
	Muscle	GO:BP	cell differentiation	GO:0030154	0.0443148
	Muscle	GO:BP	regulation of signaling	GO:0023051	0.0469236
	Muscle	GO:BP	neuron projection extension	GO:1990138	0.0475577
	Muscle	GO:CC	cytoplasm	GO:0005737	4.19136e-07
	Muscle	GO:CC	cell junction	GO:0030054	9.98679e-05
	Muscle	GO:CC	endosome	GO:0005768	0.00311778
	Muscle	GO:CC	cytoskeleton	GO:0005856	0.028381

## Sheet: Table S10
	Table S10. Nanchukmacdon-specific variants (NSVs) which are close to differentially expressed genes (DEGs) as well as overlapped with regulatory regions in three different tissues.
	Tissue	NSV				Regulatory region				Related DEG
		Variant ID	Chromosome	Begin	End	Chromosome	Begin	End	ChromHMM Type
	Backfat	svim_asm.INS.91	1	6427328	6427330	1	6426600	6427400	E11	PRKN
	Backfat	svim_asm.DEL.73	1	6667296	6667354	1	6666400	6669000	E14	PRKN
	Backfat	svim_asm.DEL.75	1	6714198	6715755	1	6713200	6723200	E14	PRKN
	Backfat	svim_asm.INS.119	1	8680032	8680034	1	8675600	8681000	E11	ENSSSCG00000047460
	Backfat	svim_asm.INS.168	1	11760888	11760890	1	11760400	11761000	E9	TIAM2
	Backfat	svim_asm.INS.379	1	26099139	26099141	1	26090800	26111000	E14	ARFGEF3
	Backfat	svim_asm.DEL.342	1	26143526	26143811	1	26143000	26144600	E11	ARFGEF3
	Backfat	svim_asm.DEL.344	1	26204566	26204634	1	26202200	26208600	E14	ARFGEF3
	Backfat	svim_asm.INS.483	1	37895456	37895458	1	37895400	37895600	E7	RNF217
	Backfat	svim_asm.INS.802	1	97796358	97796360	1	97795600	97798400	E11	ZBTB7C
	Backfat	svim_asm.INS.803	1	97843182	97843184	1	97836400	97859400	E14	ZBTB7C
	Backfat	svim_asm.INS.807	1	100139083	100139085	1	100133400	100140200	E14	ENSSSCG00000004520
	Backfat	svim_asm.DEL.914	1	145539233	145540084	1	145539200	145541600	E14	PCSK6
	Backfat	svim_asm.INS.895	1	148062086	148062088	1	148061600	148063200	E7	ZNF516
	Backfat	svim_asm.INS.938	1	166239424	166239426	1	166239400	166239800	E14	ITGA11
	Backfat	svim_asm.DEL.954	1	167186790	167186862	1	167180200	167188800	E14	PAQR5
	Backfat	svim_asm.INS.945	1	169097554	169097556	1	169093000	169109000	E14	THSD4
	Backfat	svim_asm.INS.969	1	175333588	175333590	1	175333400	175333800	E2	FKBP3
	Backfat	svim_asm.INS.1026	1	203090139	203090141	1	203086800	203096000	E14	SLC24A2
	Backfat	svim_asm.INS.1302	1	253634350	253634352	1	253634000	253634600	E6	SAL1
	Backfat	svim_asm.INS.1317	1	255538323	255538325	1	255536600	255544200	E11	TNC
	Backfat	svim_asm.INS.1321	1	256541151	256541153	1	256535200	256543400	E14	PAPPA
	Backfat	svim_asm.DEL.1425	1	268727437	268727528	1	268722400	268728400	E11	SWI5
	Backfat	svim_asm.DEL.10578	10	38496337	38505911	10	38496600	38498800	E10	MOB3B
	Backfat	svim_asm.DEL.10578	10	38496337	38505911	10	38498800	38499200	E7	MOB3B
	Backfat	svim_asm.DEL.10578	10	38496337	38505911	10	38499200	38499800	E10	MOB3B
	Backfat	svim_asm.DEL.10578	10	38496337	38505911	10	38499800	38500000	E7	MOB3B
	Backfat	svim_asm.DEL.10578	10	38496337	38505911	10	38500000	38501800	E10	MOB3B
	Backfat	svim_asm.INS.10519	10	44563004	44563006	10	44562400	44564400	E13	CACNB2
	Backfat	svim_asm.INS.10699	10	59615336	59615338	10	59612200	59615400	E11	CAMK1D
	Backfat	svim_asm.DEL.10786	10	60783749	60784037	10	60783200	60783800	E11	ENSSSCG00000011121
	Backfat	svim_asm.INS.10788	11	3326180	3326182	11	3319600	3328000	E13	ATP8A2
	Backfat	svim_asm.INS.10906	11	12744666	12744668	11	12744000	12744800	E10	SMAD9
	Backfat	svim_asm.DEL.11154	11	25971284	25971373	11	25964800	25973000	E14	CNMD
	Backfat	svim_asm.INS.11088	11	25989927	25989929	11	25989000	25990000	E14	CNMD
	Backfat	svim_asm.INS.11632	11	77507962	77507964	11	77502200	77536400	E11	ENSSSCG00000024763
	Backfat	svim_asm.INS.11674	12	994386	994388	12	993200	997000	E11	LRRC45
	Backfat	svim_asm.INS.11686	12	1558657	1558659	12	1558200	1561200	E11	CEP131
	Backfat	svim_asm.INS.11723	12	5258007	5258009	12	5257400	5258200	E7	RNF157
	Backfat	svim_asm.DEL.11733	12	6462497	6462556	12	6461800	6463200	E7	NAT9
	Backfat	svim_asm.DEL.11788	12	10397841	10397991	12	10396400	10398400	E14	KCNJ16
	Backfat	svim_asm.DEL.11790	12	10423009	10423062	12	10422600	10423200	E11	KCNJ16
	Backfat	svim_asm.DEL.11791	12	10433329	10433645	12	10428600	10438600	E14	KCNJ16
	Backfat	svim_asm.INS.11769	12	10442659	10442661	12	10439000	10445200	E14	KCNJ16
	Backfat	svim_asm.DEL.11792	12	10449471	10450116	12	10445400	10450200	E14	KCNJ16
	Backfat	svim_asm.DEL.11793	12	10453009	10453306	12	10452400	10453600	E14	KCNJ16
	Backfat	svim_asm.DEL.11794	12	10494808	10495127	12	10478200	10504600	E14	KCNJ16
	Backfat	svim_asm.DEL.11795	12	10496774	10497080	12	10478200	10504600	E14	KCNJ16
	Backfat	svim_asm.INS.11797	12	12908520	12908522	12	12908000	12908800	E10	PRKCA
	Backfat	svim_asm.DEL.11848	12	12979766	12979844	12	12977000	12980400	E11	PRKCA
	Backfat	svim_asm.INS.11798	12	12979636	12979638	12	12977000	12980400	E11	PRKCA
	Backfat	svim_asm.INS.11864	12	21056280	21056282	12	21056000	21056600	E4	ENSSSCG00000017448
	Backfat	svim_asm.INS.11917	12	26931205	26931207	12	26927200	26934200	E11	ABCC3
	Backfat	svim_asm.DEL.12209	12	46898962	46899138	12	46898200	46900000	E10	TIMM22
	Backfat	svim_asm.INS.12147	12	53515241	53515243	12	53513400	53515800	E11	ENSSSCG00000028166
	Backfat	svim_asm.INS.12165	12	53944598	53944600	12	53943200	53945800	E11	PIK3R6
	Backfat	svim_asm.DEL.12292	12	54178319	54178380	12	54177200	54179600	E11	NTN1
	Backfat	svim_asm.INS.12169	12	54179905	54179907	12	54179600	54180400	E7	NTN1
	Backfat	svim_asm.INS.12170	12	54184194	54184196	12	54183400	54184200	E12	NTN1
	Backfat	svim_asm.DEL.12293	12	54228446	54228715	12	54228200	54228600	E14	NTN1
	Backfat	svim_asm.DEL.12293	12	54228446	54228715	12	54228600	54230800	E11	NTN1
	Backfat	svim_asm.DEL.12294	12	54237897	54238212	12	54236800	54244000	E11	NTN1
	Backfat	svim_asm.DEL.12295	12	54254072	54254353	12	54249400	54261200	E11	NTN1
	Backfat	svim_asm.INS.12492	13	12499619	12499621	13	12491200	12505200	E11	RARB
	Backfat	svim_asm.INS.12697	13	26450628	26450630	13	26449800	26452200	E10	ENSSSCG00000050533
	Backfat	svim_asm.INS.12772	13	35462716	35462718	13	35456600	35463600	E14	CACNA1D
	Backfat	svim_asm.INS.12774	13	35568813	35568815	13	35567600	35570000	E12	CACNA1D
	Backfat	svim_asm.INS.12776	13	35624589	35624591	13	35624000	35625000	E14	CACNA1D
	Backfat	svim_asm.INS.13225	13	136719177	136719179	13	136716600	136721800	E11	MYLK
	Backfat	svim_asm.DEL.13711	13	197410968	197411734	13	197411400	197411800	E8	ITSN1
	Backfat	svim_asm.INS.13596	13	197413642	197413644	13	197413600	197413800	E10	ITSN1
	Backfat	svim_asm.DEL.13922	14	8464723	8465727	14	8465600	8466000	E10	ADAM7
	Backfat	svim_asm.DEL.13958	14	10982552	10982858	14	10973800	10987400	E14	STMN4
	Backfat	svim_asm.DEL.14087	14	24449716	24449977	14	24444000	24456800	E14	RIMBP2
	Backfat	svim_asm.INS.13960	14	24454259	24454261	14	24444000	24456800	E14	RIMBP2
	Backfat	svim_asm.DEL.14088	14	24477825	24478085	14	24473400	24478400	E14	RIMBP2
	Backfat	svim_asm.INS.14000	14	35142911	35142913	14	35136600	35147400	E14	NOS1
	Backfat	svim_asm.INS.14001	14	35148029	35148031	14	35147400	35149200	E13	NOS1
	Backfat	svim_asm.DEL.14126	14	35261997	35262086	14	35259200	35264400	E14	NOS1
	Backfat	svim_asm.INS.14002	14	35267057	35267059	14	35265000	35268600	E14	NOS1
	Backfat	svim_asm.DEL.14272	14	71548128	71548431	14	71547800	71548200	E2	DNA2
	Backfat	svim_asm.DEL.14312	14	79545488	79545544	14	79545000	79545600	E10	KCNMA1
	Backfat	svim_asm.DEL.14314	14	79646731	79647041	14	79645600	79664400	E14	KCNMA1
	Backfat	svim_asm.DEL.14343	14	89359214	89359266	14	89358000	89360200	E11	WDFY4
	Backfat	svim_asm.DEL.14480	14	110023024	110024460	14	110018000	110023600	E14	HPSE2
	Backfat	svim_asm.DEL.14480	14	110023024	110024460	14	110023600	110024000	E13	HPSE2
	Backfat	svim_asm.DEL.14480	14	110023024	110024460	14	110024000	110026400	E14	HPSE2
	Backfat	svim_asm.INS.14500	14	129521528	129521530	14	129521000	129521800	E10	BAG3
	Backfat	svim_asm.INS.14533	14	133248983	133248985	14	133248200	133251400	E11	CPXM2
	Backfat	svim_asm.INS.14568	14	137264652	137264654	14	137262800	137268800	E11	ENSSSCG00000026302
	Backfat	svim_asm.INS.14595	14	140425798	140425800	14	140425000	140425800	E14	JAKMIP3
	Backfat	svim_asm.INS.14610	15	711239	711241	15	710600	712600	E11	NEB
	Backfat	svim_asm.INS.14611	15	711281	711283	15	710600	712600	E11	NEB
	Backfat	svim_asm.DEL.14922	15	30336386	30337508	15	30331000	30338600	E11	GLI2
	Backfat	svim_asm.INS.14870	15	34770783	34770785	15	34770400	34771000	E11	CSMD1
	Backfat	svim_asm.DEL.15010	15	47858233	47858501	15	47857200	47858600	E10	ENSSSCG00000015814
	Backfat	svim_asm.INS.15271	15	120152747	120152749	15	120150800	120152800	E7	TNS1
	Backfat	svim_asm.DEL.15318	15	120214855	120214908	15	120214600	120215600	E10	ENSSSCG00000016184
	Backfat	svim_asm.INS.15284	15	121422976	121422978	15	121417800	121423200	E13	DES
	Backfat	svim_asm.DEL.15360	15	124340141	124340427	15	124334000	124342200	E14	SGPP2
	Backfat	svim_asm.INS.15318	15	124341157	124341159	15	124334000	124342200	E14	SGPP2
	Backfat	svim_asm.DEL.15362	15	124457584	124457869	15	124457000	124458600	E14	SGPP2
	Backfat	svim_asm.INS.15445	15	134122434	134122436	15	134122400	134123800	E4	HJURP
	Backfat	svim_asm.INS.15921	16	34279021	34279023	16	34276800	34283800	E14	GZMA
	Backfat	svim_asm.INS.15922	16	34289420	34289422	16	34285200	34295000	E14	GZMA
	Backfat	svim_asm.DEL.16077	16	55071025	55071334	16	55069200	55073000	E14	SLIT3
	Backfat	svim_asm.INS.15998	16	55160226	55160228	16	55159000	55160800	E14	SLIT3
	Backfat	svim_asm.INS.16131	16	72596119	72596121	16	72593600	72596400	E14	SEMA5A
	Backfat	svim_asm.INS.16423	17	14179054	14179056	17	14178800	14179200	E3	ENSSSCG00000030642
	Backfat	svim_asm.INS.16545	17	27335168	27335170	17	27335000	27335200	E7	SLC24A3
	Backfat	svim_asm.DEL.16627	17	27563809	27563862	17	27562600	27565000	E10	SLC24A3
	Backfat	svim_asm.DEL.16628	17	27564797	27564889	17	27562600	27565000	E10	SLC24A3
	Backfat	svim_asm.INS.16546	17	27597161	27597163	17	27596400	27597400	E14	SLC24A3
	Backfat	svim_asm.INS.16547	17	27597210	27597212	17	27596400	27597400	E14	SLC24A3
	Backfat	svim_asm.INS.16548	17	27597284	27597286	17	27596400	27597400	E14	SLC24A3
	Backfat	svim_asm.INS.16550	17	27725760	27725762	17	27724000	27728800	E14	SLC24A3
	Backfat	svim_asm.DEL.16629	17	27735577	27735872	17	27735000	27737200	E11	SLC24A3
	Backfat	svim_asm.DEL.16636	17	28323307	28323364	17	28321000	28323600	E13	CFAP61
	Backfat	svim_asm.DEL.16693	17	34875861	34892745	17	34876400	34876600	E10	C20orf96
	Backfat	svim_asm.DEL.16693	17	34875861	34892745	17	34876600	34876800	E4	C20orf96
	Backfat	svim_asm.DEL.16693	17	34875861	34892745	17	34876800	34877000	E10	C20orf96
	Backfat	svim_asm.DEL.16693	17	34875861	34892745	17	34881000	34881600	E10	C20orf96
	Backfat	svim_asm.DEL.16693	17	34875861	34892745	17	34881600	34884200	E4	C20orf96
	Backfat	svim_asm.DEL.16693	17	34875861	34892745	17	34884200	34884800	E3	C20orf96
	Backfat	svim_asm.DEL.16693	17	34875861	34892745	17	34884800	34886000	E1	C20orf96
	Backfat	svim_asm.DEL.16693	17	34875861	34892745	17	34886000	34886400	E5	C20orf96
	Backfat	svim_asm.DEL.16693	17	34875861	34892745	17	34886400	34886600	E3	C20orf96
	Backfat	svim_asm.DEL.16693	17	34875861	34892745	17	34886600	34887400	E5	C20orf96
	Backfat	svim_asm.DEL.16693	17	34875861	34892745	17	34887400	34887800	E4	C20orf96
	Backfat	svim_asm.DEL.16693	17	34875861	34892745	17	34887800	34888400	E10	C20orf96
	Backfat	svim_asm.DEL.16693	17	34875861	34892745	17	34891600	34892000	E10	C20orf96
	Backfat	svim_asm.DEL.16693	17	34875861	34892745	17	34892000	34892400	E4	C20orf96
	Backfat	svim_asm.DEL.16693	17	34875861	34892745	17	34892400	34892600	E5	C20orf96
	Backfat	svim_asm.DEL.16693	17	34875861	34892745	17	34892600	34893000	E1	C20orf96
	Backfat	svim_asm.DEL.16804	17	46622545	46622704	17	46621800	46622600	E13	ENSSSCG00000007369
	Backfat	svim_asm.DEL.16804	17	46622545	46622704	17	46622600	46623400	E14	ENSSSCG00000007369
	Backfat	svim_asm.DEL.16814	17	49023250	49023503	17	49022200	49027200	E13	EYA2
	Backfat	svim_asm.INS.16755	17	49031881	49031883	17	49030000	49033000	E13	EYA2
	Backfat	svim_asm.INS.16758	17	49123199	49123201	17	49122600	49124400	E14	EYA2
	Backfat	svim_asm.DEL.16815	17	49195552	49195612	17	49195400	49196200	E14	EYA2
	Backfat	svim_asm.DEL.16816	17	49245862	49245919	17	49243400	49246200	E14	EYA2
	Backfat	svim_asm.INS.16800	17	57660120	57660122	17	57654200	57670800	E13	BMP7
	Backfat	svim_asm.INS.16855	18	4831061	4831063	18	4828600	4832000	E11	XRCC2
	Backfat	svim_asm.DEL.16950	18	7698292	7698582	18	7696600	7705000	E14	ENSSSCG00000036013
	Backfat	svim_asm.DEL.16979	18	9968668	9968988	18	9963600	9971000	E11	HIPK2
	Backfat	svim_asm.INS.16962	18	13580976	13580978	18	13580800	13588000	E11	FAM180A
	Backfat	svim_asm.INS.17111	18	45651931	45651933	18	45647200	45654000	E14	SKAP2
	Backfat	svim_asm.DEL.1585	2	6860366	6860691	2	6860200	6860800	E4	TIGD3
	Backfat	svim_asm.INS.1634	2	12278859	12278861	2	12278400	12279000	E5	FAM111B
	Backfat	svim_asm.INS.1771	2	25621038	25621040	2	25620800	25621200	E11	SLC1A2
	Backfat	svim_asm.INS.1866	2	41713676	41713678	2	41710200	41718000	E13	ABCC8
	Backfat	svim_asm.INS.1936	2	48868048	48868050	2	48867800	48869600	E7	IRAG1
	Backfat	svim_asm.INS.2025	2	64768753	64768755	2	64766800	64770800	E11	DNAJB1
	Backfat	svim_asm.DEL.2041	2	68922486	68922788	2	68921200	68923400	E14	ENSSSCG00000013665
	Backfat	svim_asm.INS.2052	2	71919477	71919479	2	71919200	71919600	E6	INSR
	Backfat	svim_asm.DEL.2056	2	81889820	81890105	2	81889000	81890000	E11	HRH2
	Backfat	svim_asm.DEL.2092	2	85954928	85958710	2	85956200	85957200	E2	PDE8B
	Backfat	svim_asm.DEL.2092	2	85954928	85958710	2	85957200	85958000	E12	PDE8B
	Backfat	svim_asm.DEL.2092	2	85954928	85958710	2	85958000	85958200	E4	PDE8B
	Backfat	svim_asm.DEL.2092	2	85954928	85958710	2	85958200	85958400	E3	PDE8B
	Backfat	svim_asm.DEL.2092	2	85954928	85958710	2	85958400	85958600	E5	PDE8B
	Backfat	svim_asm.DEL.2092	2	85954928	85958710	2	85958600	85959000	E9	PDE8B
	Backfat	svim_asm.INS.2076	2	86073850	86073852	2	86073400	86074400	E7	PDE8B
	Backfat	svim_asm.DEL.2096	2	86079081	86079140	2	86075000	86079200	E14	PDE8B
	Backfat	svim_asm.DEL.2160	2	103587894	103588265	2	103587600	103588800	E10	LNPEP
	Backfat	svim_asm.INS.2132	2	103643574	103643576	2	103643000	103644200	E10	LNPEP
	Backfat	svim_asm.DEL.2404	2	134508197	134508505	2	134502400	134508200	E11	P4HA2
	Backfat	svim_asm.DEL.2405	2	134517882	134517962	2	134517800	134518800	E7	P4HA2
	Backfat	svim_asm.DEL.2541	2	148514586	148514859	2	148502400	148517000	E14	STK32A
	Backfat	svim_asm.DEL.2661	3	7030384	7030684	3	7029600	7031800	E14	MYH11
	Backfat	svim_asm.DEL.2664	3	7054929	7054988	3	7054200	7059800	E14	MYH11
	Backfat	svim_asm.DEL.2897	3	22545126	22545404	3	22543600	22548000	E11	PLK1
	Backfat	svim_asm.DEL.3166	3	68415710	68416020	3	68412400	68419000	E14	ENSSSCG00000008263
	Backfat	svim_asm.INS.3571	4	1517156	1517158	4	1513200	1519400	E12	ARC
	Backfat	svim_asm.INS.3572	4	1587277	1587279	4	1587200	1588800	E14	ADGRB1
	Backfat	svim_asm.INS.3575	4	1588336	1588338	4	1587200	1588800	E14	ADGRB1
	Backfat	svim_asm.DEL.3517	4	1604289	1604367	4	1602200	1609600	E13	ADGRB1
	Backfat	svim_asm.DEL.3518	4	1606423	1606806	4	1602200	1609600	E13	ADGRB1
	Backfat	svim_asm.INS.3596	4	4108598	4108600	4	4104200	4110200	E13	COL22A1
	Backfat	svim_asm.DEL.3552	4	4115681	4116008	4	4115400	4116000	E14	COL22A1
	Backfat	svim_asm.DEL.3552	4	4115681	4116008	4	4116000	4117000	E11	COL22A1
	Backfat	svim_asm.INS.3597	4	4124136	4124138	4	4123400	4125200	E14	COL22A1
	Backfat	svim_asm.INS.3598	4	4124956	4124958	4	4123400	4125200	E14	COL22A1
	Backfat	svim_asm.INS.3599	4	4189182	4189184	4	4184800	4191000	E14	COL22A1
	Backfat	svim_asm.DEL.3705	4	15910845	15911060	4	15910600	15911400	E11	FBXO32
	Backfat	svim_asm.INS.3819	4	33903834	33903836	4	33903800	33904200	E10	ENSSSCG00000006053
	Backfat	svim_asm.INS.3831	4	37093585	37093587	4	37093200	37096000	E7	VPS13B
	Backfat	svim_asm.INS.3832	4	37794542	37794544	4	37794200	37794600	E7	VPS13B
	Backfat	svim_asm.INS.3923	4	72234508	72234510	4	72218200	72237200	E14	CLVS1
	Backfat	svim_asm.INS.3987	4	89238607	89238609	4	89236000	89240200	E11	TOMM40L
	Backfat	svim_asm.INS.4077	4	98629256	98629258	4	98627200	98631000	E11	TARS2
	Backfat	svim_asm.DEL.4210	4	108532959	108533084	4	108532400	108533400	E14	KCND3
	Backfat	svim_asm.DEL.4227	4	110944517	110944778	4	110933400	110948200	E14	ELAPOR1
	Backfat	svim_asm.DEL.4505	5	3240965	3241166	5	3234400	3244200	E11	ENSSSCG00000000002
	Backfat	svim_asm.INS.4445	5	3309565	3309567	5	3307400	3310400	E11	PPARA
	Backfat	svim_asm.DEL.4556	5	9359653	9359940	5	9359000	9363000	E14	FAM227A
	Backfat	svim_asm.DEL.4807	5	33748282	33756752	5	33746200	33748800	E10	FRS2
	Backfat	svim_asm.DEL.4807	5	33748282	33756752	5	33751200	33751600	E10	FRS2
	Backfat	svim_asm.INS.4886	5	62485574	62485576	5	62476400	62510000	E14	A2M
	Backfat	svim_asm.DEL.5062	5	70185902	70194339	5	70185000	70186000	E4	ENSSSCG00000050087
	Backfat	svim_asm.DEL.5170	5	78348991	78349051	5	78348800	78356400	E11	COL2A1
	Backfat	svim_asm.DEL.5468	6	248393	248950	6	245400	248600	E11	FANCA
	Backfat	svim_asm.DEL.5469	6	251732	252126	6	250000	251800	E11	FANCA
	Backfat	svim_asm.DEL.5469	6	251732	252126	6	251800	252400	E7	FANCA
	Backfat	svim_asm.DEL.5470	6	255143	255441	6	253800	264200	E11	FANCA
	Backfat	svim_asm.INS.5401	6	256701	256703	6	253800	264200	E11	FANCA
	Backfat	svim_asm.INS.5402	6	261219	261221	6	253800	264200	E11	FANCA
	Backfat	svim_asm.DEL.5471	6	267985	268291	6	266000	276400	E11	FANCA
	Backfat	svim_asm.INS.5404	6	269539	269541	6	266000	276400	E11	FANCA
	Backfat	svim_asm.DEL.5475	6	586847	586942	6	582800	588600	E7	ENSSSCG00000047840
	Backfat	svim_asm.INS.5415	6	902966	902968	6	899000	905800	E11	CDT1
	Backfat	svim_asm.INS.5563	6	15852492	15852494	6	15852200	15852800	E11	ZFHX3
	Backfat	svim_asm.INS.5574	6	17397544	17397546	6	17397200	17398200	E10	NFAT5
	Backfat	svim_asm.DEL.5689	6	20056631	20056760	6	20053200	20063000	E14	CCDC113
	Backfat	svim_asm.INS.5599	6	20055727	20055729	6	20053200	20063000	E14	CCDC113
	Backfat	svim_asm.DEL.6010	6	74921164	74921478	6	74921400	74921800	E11	TMEM82
	Backfat	svim_asm.INS.6380	6	142521644	142521646	6	142521000	142523400	E10	ENSSSCG00000048407
	Backfat	svim_asm.INS.6683	7	8541940	8541942	7	8541400	8542000	E4	HIVEP1
	Backfat	svim_asm.INS.6794	7	20824650	20824652	7	20824400	20825000	E2	HIST1H2BD
	Backfat	svim_asm.INS.6843	7	24024157	24024159	7	24023600	24025800	E11	CFB
	Backfat	svim_asm.DEL.6905	7	24225219	24231092	7	24225200	24226200	E3	AGER
	Backfat	svim_asm.DEL.6905	7	24225219	24231092	7	24226200	24226400	E1	AGER
	Backfat	svim_asm.DEL.6905	7	24225219	24231092	7	24226400	24226600	E3	AGER
	Backfat	svim_asm.DEL.6905	7	24225219	24231092	7	24226600	24227400	E1	AGER
	Backfat	svim_asm.DEL.6905	7	24225219	24231092	7	24227400	24228000	E3	AGER
	Backfat	svim_asm.DEL.6905	7	24225219	24231092	7	24228000	24228400	E4	AGER
	Backfat	svim_asm.DEL.6905	7	24225219	24231092	7	24228400	24229800	E3	AGER
	Backfat	svim_asm.DEL.6905	7	24225219	24231092	7	24229800	24230000	E5	AGER
	Backfat	svim_asm.DEL.6905	7	24225219	24231092	7	24230000	24230200	E3	AGER
	Backfat	svim_asm.DEL.6905	7	24225219	24231092	7	24230200	24230600	E4	AGER
	Backfat	svim_asm.DEL.6905	7	24225219	24231092	7	24230600	24230800	E7	AGER
	Backfat	svim_asm.DEL.6905	7	24225219	24231092	7	24230800	24231200	E10	AGER
	Backfat	svim_asm.DEL.7061	7	38271125	38271414	7	38268200	38273600	E14	DNPH1
	Backfat	svim_asm.INS.7128	7	49343609	49343611	7	49342800	49345400	E14	ARNT2
	Backfat	svim_asm.INS.7132	7	49419768	49419770	7	49419200	49420200	E12	ARNT2
	Backfat	svim_asm.INS.7133	7	49424087	49424089	7	49424000	49424600	E14	ARNT2
	Backfat	svim_asm.INS.7183	7	61896822	61896824	7	61895600	61897400	E13	SSTR1
	Backfat	svim_asm.DEL.7496	7	86901329	86901401	7	86899600	86901800	E11	SLCO3A1
	Backfat	svim_asm.DEL.7500	7	87104344	87104495	7	87104200	87104400	E7	SLCO3A1
	Backfat	svim_asm.DEL.7500	7	87104344	87104495	7	87104400	87105800	E10	SLCO3A1
	Backfat	svim_asm.DEL.7506	7	87911857	87911927	7	87910200	87914000	E10	ENSSSCG00000002260
	Backfat	svim_asm.INS.7409	7	91588946	91588948	7	91588800	91590600	E4	ZFYVE26
	Backfat	svim_asm.INS.7434	7	93618647	93618649	7	93618600	93629200	E11	SMOC1
	Backfat	svim_asm.INS.7452	7	97790857	97790859	7	97789600	97792000	E7	LTBP2
	Backfat	svim_asm.DEL.7700	7	111103621	111104173	7	111103200	111105600	E10	FOXN3
	Backfat	svim_asm.INS.7619	7	116723643	116723645	7	116721400	116724000	E7	SYNE3
	Backfat	svim_asm.DEL.7759	7	116742651	116742939	7	116742400	116743200	E7	SYNE3
	Backfat	svim_asm.INS.7948	8	33166586	33166588	8	33161200	33168800	E14	BEND4
	Backfat	svim_asm.INS.7970	8	35009092	35009094	8	35008200	35020000	E14	KCTD8
	Backfat	svim_asm.INS.8018	8	39109472	39109474	8	39109200	39109600	E11	ENSSSCG00000008832
	Backfat	svim_asm.INS.8019	8	39109474	39109476	8	39109200	39109600	E11	ENSSSCG00000008832
	Backfat	svim_asm.INS.8046	8	41416417	41416419	8	41415400	41416600	E11	KIT
	Backfat	svim_asm.INS.8202	8	72591487	72591489	8	72591400	72593200	E10	SEPTIN11
	Backfat	svim_asm.INS.8672	8	125840925	125840927	8	125840200	125841000	E11	GRID2
	Backfat	svim_asm.INS.8961	9	8344979	8344981	9	8340400	8346000	E11	UCP2
	Backfat	svim_asm.INS.9064	9	12832906	12832908	9	12830000	12834400	E10	ENSSSCG00000014891, ENSSSCG00000042328
	Backfat	svim_asm.INS.9069	9	13218276	13218278	9	13216200	13219800	E11	TENM4
	Backfat	svim_asm.INS.9118	9	17148882	17148884	9	17148200	17149000	E10	RAB30
	Backfat	svim_asm.DEL.9178	9	17789019	17789288	9	17787600	17789800	E14	DLG2
	Backfat	svim_asm.DEL.9179	9	17814248	17814520	9	17814000	17814600	E14	DLG2
	Backfat	svim_asm.INS.9129	9	17940058	17940060	9	17931000	17949600	E14	DLG2
	Backfat	svim_asm.INS.9199	9	23205494	23205496	9	23205000	23206200	E10	CHORDC1
	Backfat	svim_asm.INS.9350	9	36910848	36910850	9	36910400	36911800	E14	EXPH5
	Backfat	svim_asm.INS.9351	9	36991453	36991455	9	36975000	36998800	E14	EXPH5
	Backfat	svim_asm.DEL.9477	9	46784930	46785116	9	46778400	46790400	E13	NECTIN1
	Backfat	svim_asm.INS.9603	9	102937515	102937517	9	102937400	102937600	E9	FAM185A
	Backfat	svim_asm.DEL.9856	9	113881478	113881539	9	113881000	113886600	E13	MYBPH
	Backfat	svim_asm.INS.9827	9	126025626	126025628	9	126025000	126025800	E10	NIBAN1
	Backfat	svim_asm.DEL.10106	9	135201880	135202133	9	135196800	135212200	E11	ABCA13
	Backfat	svim_asm.DEL.17506	X	53609702	53609995	X	53609400	53610200	E2	AR
	Backfat	svim_asm.DEL.17674	X	106236667	106242633	X	106237600	106238400	E10	APLN
	Backfat	svim_asm.DEL.17674	X	106236667	106242633	X	106238400	106240000	E11	APLN
	Backfat	svim_asm.DEL.17674	X	106236667	106242633	X	106240000	106240400	E7	APLN
	Backfat	svim_asm.DEL.17674	X	106236667	106242633	X	106240400	106241400	E11	APLN
	Backfat	svim_asm.DEL.17674	X	106236667	106242633	X	106241400	106241600	E7	APLN
	Backfat	svim_asm.DEL.17674	X	106236667	106242633	X	106241600	106243200	E10	APLN
	Backfat	svim_asm.DEL.17701	X	110887242	110894147	X	110889000	110889400	E4	ENSSSCG00000012693
	Backfat	svim_asm.DEL.17701	X	110887242	110894147	X	110889400	110890200	E2	ENSSSCG00000012693
	Backfat	svim_asm.DEL.17701	X	110887242	110894147	X	110890200	110891000	E1	ENSSSCG00000012693
	Backfat	svim_asm.DEL.17701	X	110887242	110894147	X	110891000	110891600	E4	ENSSSCG00000012693
	Backfat	svim_asm.DEL.17701	X	110887242	110894147	X	110891600	110892400	E10	ENSSSCG00000012693
	Backfat	svim_asm.DEL.17701	X	110887242	110894147	X	110892400	110892600	E7	ENSSSCG00000012693
	Backfat	svim_asm.DEL.17701	X	110887242	110894147	X	110892600	110894600	E10	ENSSSCG00000012693
	Liver	svim_asm.DEL.75	1	6714198	6715755	1	6713200	6716800	E14	PRKN
	Liver	svim_asm.DEL.76	1	6811630	6811879	1	6811200	6817000	E11	AGPAT4
	Liver	svim_asm.DEL.77	1	6834200	6851374	1	6835600	6837000	E11	AGPAT4
	Liver	svim_asm.DEL.77	1	6834200	6851374	1	6839000	6842800	E11	AGPAT4
	Liver	svim_asm.DEL.77	1	6834200	6851374	1	6847600	6848400	E7	AGPAT4
	Liver	svim_asm.DEL.77	1	6834200	6851374	1	6850200	6852600	E11	AGPAT4
	Liver	svim_asm.INS.483	1	37895456	37895458	1	37895400	37895600	E9	RNF217
	Liver	svim_asm.DEL.573	1	51859338	51859635	1	51850200	51871600	E14	RIMS1
	Liver	svim_asm.INS.590	1	51939922	51939924	1	51935200	51948200	E14	RIMS1
	Liver	svim_asm.DEL.630	1	64121192	64121504	1	64119600	64128200	E14	KLHL32
	Liver	svim_asm.INS.895	1	148062086	148062088	1	148061800	148063400	E7	ZNF516
	Liver	svim_asm.INS.946	1	169275812	169275814	1	169275600	169276800	E11	THSD4
	Liver	svim_asm.INS.1081	1	221632344	221632346	1	221622600	221633800	E14	PGM5
	Liver	svim_asm.INS.1082	1	221632437	221632439	1	221622600	221633800	E14	PGM5
	Liver	svim_asm.INS.1257	1	250511455	250511457	1	250511400	250511800	E11	PTPN3
	Liver	svim_asm.DEL.1485	1	272744915	272754968	1	272744200	272745000	E4	ENSSSCG00000032110
	Liver	svim_asm.DEL.1485	1	272744915	272754968	1	272745000	272746600	E10	ENSSSCG00000032110
	Liver	svim_asm.DEL.1485	1	272744915	272754968	1	272746600	272747000	E7	ENSSSCG00000032110
	Liver	svim_asm.DEL.1485	1	272744915	272754968	1	272748400	272749600	E11	ENSSSCG00000032110
	Liver	svim_asm.DEL.1485	1	272744915	272754968	1	272751400	272751600	E11	ENSSSCG00000032110
	Liver	svim_asm.DEL.1485	1	272744915	272754968	1	272752200	272753800	E11	ENSSSCG00000032110
	Liver	svim_asm.INS.1480	1	273419237	273419239	1	273419200	273420600	E7	VAV2
	Liver	svim_asm.INS.10625	10	53621278	53621280	10	53620800	53623400	E8	NEBL
	Liver	svim_asm.DEL.10902	11	4956375	4956431	11	4955400	4956400	E11	LNX2
	Liver	svim_asm.INS.11055	11	24753574	24753576	11	24753000	24753800	E8	AKAP11
	Liver	svim_asm.INS.11066	11	25079006	25079008	11	25077800	25079200	E10	VWA8
	Liver	svim_asm.INS.11088	11	25989927	25989929	11	25984000	25994200	E14	CNMD
	Liver	svim_asm.INS.11663	12	639845	639847	12	636800	640400	E11	NARF
	Liver	svim_asm.INS.11674	12	994386	994388	12	994000	996600	E11	LRRC45
	Liver	svim_asm.INS.11694	12	2081712	2081714	12	2078200	2082400	E11	ENDOV
	Liver	svim_asm.DEL.11733	12	6462497	6462556	12	6462400	6462800	E10	NAT9
	Liver	svim_asm.INS.11842	12	18249576	18249578	12	18248800	18249600	E3	HEXIM2
	Liver	svim_asm.INS.11843	12	18249706	18249708	12	18249600	18251400	E7	HEXIM2
	Liver	svim_asm.INS.11864	12	21056280	21056282	12	21056000	21056600	E4	ENSSSCG00000017448
	Liver	svim_asm.DEL.11957	12	23519153	23519293	12	23518600	23520400	E14	SRCIN1
	Liver	svim_asm.INS.12170	12	54184194	54184196	12	54184000	54184200	E10	NTN1
	Liver	svim_asm.INS.12199	12	55516773	55516775	12	55514000	55519000	E14	PIRT
	Liver	svim_asm.INS.12278	12	59419601	59419603	12	59419600	59419800	E10	ZSWIM7
	Liver	svim_asm.DEL.12761	13	22358896	22358984	13	22357800	22361000	E8	ITGA9
	Liver	svim_asm.INS.12634	13	22372581	22372583	13	22371200	22372800	E8	ITGA9
	Liver	svim_asm.INS.12640	13	22505346	22505348	13	22503800	22505800	E10	ITGA9
	Liver	svim_asm.INS.12814	13	43243623	43243625	13	43243400	43244200	E10	ENSSSCG00000048263
	Liver	svim_asm.INS.12848	13	49061735	49061737	13	49059400	49062200	E10	ENSSSCG00000042614
	Liver	svim_asm.DEL.12960	13	52676464	52676763	13	52674200	52677800	E10	FOXP1
	Liver	svim_asm.INS.12871	13	52907197	52907199	13	52906600	52907400	E6	FOXP1
	Liver	svim_asm.INS.13057	13	89450501	89450503	13	89449200	89453800	E8	CP
	Liver	svim_asm.DEL.13394	13	138754055	138754355	13	138754000	138754400	E2	GOLGB1
	Liver	svim_asm.DUP_TANDEM.68	13	203323692	203334839	13	203325200	203325600	E10	ENSSSCG00000012071
	Liver	svim_asm.DUP_TANDEM.68	13	203323692	203334839	13	203325600	203325800	E5	ENSSSCG00000012071
	Liver	svim_asm.DUP_TANDEM.68	13	203323692	203334839	13	203325800	203326000	E3	ENSSSCG00000012071
	Liver	svim_asm.DUP_TANDEM.68	13	203323692	203334839	13	203326000	203326800	E1	ENSSSCG00000012071
	Liver	svim_asm.DUP_TANDEM.68	13	203323692	203334839	13	203326800	203327200	E5	ENSSSCG00000012071
	Liver	svim_asm.DUP_TANDEM.68	13	203323692	203334839	13	203327200	203327400	E10	ENSSSCG00000012071
	Liver	svim_asm.DUP_TANDEM.68	13	203323692	203334839	13	203327400	203327600	E9	ENSSSCG00000012071
	Liver	svim_asm.DUP_TANDEM.68	13	203323692	203334839	13	203327600	203327800	E10	ENSSSCG00000012071
	Liver	svim_asm.DEL.13784	13	206184990	206185096	13	206184800	206185800	E11	PKNOX1
	Liver	svim_asm.DEL.13812	14	217753	218113	14	208800	225200	E14	ENSSSCG00000050683
	Liver	svim_asm.DEL.13961	14	11296320	11296605	14	11296200	11297600	E8	ENSSSCG00000009667
	Liver	svim_asm.INS.13852	14	11335299	11335301	14	11334000	11335800	E8	ENSSSCG00000009667
	Liver	svim_asm.INS.14048	14	47474150	47474152	14	47472400	47474800	E10	PES1
	Liver	svim_asm.DEL.14172	14	49926269	49928211	14	49925800	49926400	E10	VPREB3
	Liver	svim_asm.DEL.14256	14	66686841	66688803	14	66688800	66689000	E10	JMJD1C
	Liver	svim_asm.INS.14171	14	66734539	66734541	14	66732800	66735400	E8	JMJD1C
	Liver	svim_asm.INS.14173	14	66950191	66950193	14	66949800	66950200	E10	JMJD1C
	Liver	svim_asm.DEL.14272	14	71548128	71548431	14	71548000	71548200	E10	RUFY2
	Liver	svim_asm.DEL.14343	14	89359214	89359266	14	89358000	89360000	E11	WDFY4
	Liver	svim_asm.DEL.14492	14	111248542	111291743	14	111256600	111258400	E8	ENSSSCG00000010546
	Liver	svim_asm.DEL.14492	14	111248542	111291743	14	111262200	111262600	E2	ENSSSCG00000010546
	Liver	svim_asm.DEL.14596	14	125449673	125449976	14	125449400	125453600	E14	ATRNL1
	Liver	svim_asm.INS.14568	14	137264652	137264654	14	137263000	137268000	E11	ENSSSCG00000026302
	Liver	svim_asm.INS.15041	15	69050515	69050517	15	69049200	69050800	E8	GCA
	Liver	svim_asm.INS.15193	15	105993332	105993334	15	105993000	105994800	E8	BMPR2
	Liver	svim_asm.DEL.15240	15	106018168	106027305	15	106019000	106019400	E10	BMPR2
	Liver	svim_asm.DEL.15240	15	106018168	106027305	15	106019400	106019600	E7	BMPR2
	Liver	svim_asm.DEL.15240	15	106018168	106027305	15	106019600	106019800	E10	BMPR2
	Liver	svim_asm.DEL.15240	15	106018168	106027305	15	106021400	106021600	E10	BMPR2
	Liver	svim_asm.DEL.15240	15	106018168	106027305	15	106021600	106021800	E9	BMPR2
	Liver	svim_asm.DEL.15240	15	106018168	106027305	15	106021800	106022000	E8	BMPR2
	Liver	svim_asm.DEL.15240	15	106018168	106027305	15	106024200	106026600	E10	BMPR2
	Liver	svim_asm.DEL.15240	15	106018168	106027305	15	106026600	106028600	E9	BMPR2
	Liver	svim_asm.INS.15194	15	106084956	106084958	15	106084000	106085400	E8	BMPR2
	Liver	svim_asm.INS.15249	15	117675393	117675395	15	117673800	117677600	E10	FN1
	Liver	svim_asm.DEL.15304	15	117687210	117687508	15	117686400	117689600	E8	FN1
	Liver	svim_asm.INS.15285	15	121447874	121447876	15	121444400	121449400	E14	ENSSSCG00000032522
	Liver	svim_asm.DEL.15368	15	124600925	124601212	15	124600600	124601000	E7	MOGAT1
	Liver	svim_asm.INS.15347	15	125745679	125745681	15	125745400	125746200	E11	SERPINE2
	Liver	svim_asm.INS.15484	15	137740637	137740639	15	137736800	137744400	E11	ILKAP
	Liver	svim_asm.DEL.15541	15	139476712	139477018	15	139474800	139486600	E11	GPC1
	Liver	svim_asm.DEL.15542	15	139482906	139482968	15	139474800	139486600	E11	GPC1
	Liver	svim_asm.INS.15914	16	33244697	33244699	16	33244600	33245000	E11	ARL15
	Liver	svim_asm.INS.16007	16	55709680	55709682	16	55708800	55716600	E14	TENM2
	Liver	svim_asm.INS.16145	16	73139180	73139182	16	73139000	73141200	E11	SEMA5A
	Liver	svim_asm.DEL.16232	16	73228790	73228844	16	73228000	73230200	E11	SEMA5A
	Liver	svim_asm.DEL.16271	16	76337134	76337189	16	76323200	76339800	E11	ADAMTS16
	Liver	svim_asm.INS.16187	16	76366770	76366772	16	76365600	76373600	E11	ADAMTS16
	Liver	svim_asm.INS.16188	16	76406391	76406393	16	76404200	76407200	E14	ADAMTS16
	Liver	svim_asm.DEL.16274	16	76461979	76462877	16	76461600	76466200	E14	ADAMTS16
	Liver	svim_asm.DEL.16277	16	76481355	76482267	16	76481000	76482800	E14	ADAMTS16
	Liver	svim_asm.DEL.16875	17	61701717	61708714	17	61699200	61705200	E11	LAMA5
	Liver	svim_asm.DEL.16875	17	61701717	61708714	17	61706000	61706800	E7	LAMA5
	Liver	svim_asm.DEL.16875	17	61701717	61708714	17	61706800	61715800	E11	LAMA5
	Liver	svim_asm.DEL.17119	18	34888486	34889485	18	34889000	34889200	E11	ENSSSCG00000016650
	Liver	svim_asm.DEL.17141	18	37485756	37485829	18	37469600	37487200	E14	AOAH
	Liver	svim_asm.INS.17067	18	37514351	37514353	18	37510200	37520000	E14	AOAH
	Liver	svim_asm.INS.1496	2	580055	580057	2	580000	580400	E1	AP2A2
	Liver	svim_asm.INS.1552	2	4860603	4860605	2	4860600	4861000	E3	ENSSSCG00000012893, TCIRG1
	Liver	svim_asm.INS.1565	2	6850173	6850175	2	6850000	6850600	E10	SLC25A45
	Liver	svim_asm.DEL.1585	2	6860366	6860691	2	6860200	6860400	E9	ENSSSCG00000012993, TIGD3
	Liver	svim_asm.DEL.1585	2	6860366	6860691	2	6860400	6860600	E10	ENSSSCG00000012993, ENSSSCG00000012994
	Liver	svim_asm.DEL.1585	2	6860366	6860691	2	6860600	6860800	E9	ENSSSCG00000012993, ENSSSCG00000012994
	Liver	svim_asm.DEL.2041	2	68922486	68922788	2	68920600	68923200	E8	ENSSSCG00000013665
	Liver	svim_asm.INS.2057	2	82874937	82874939	2	82870800	82887400	E14	ARHGEF28
	Liver	svim_asm.DEL.2160	2	103587894	103588265	2	103587800	103589200	E10	LNPEP
	Liver	svim_asm.INS.2375	2	129522296	129522298	2	129521600	129522400	E6	GRAMD2B
	Liver	svim_asm.DEL.2405	2	134517882	134517962	2	134517600	134518000	E11	P4HA2
	Liver	svim_asm.DEL.2472	2	140888580	140890774	2	140880800	140891400	E11	SIL1
	Liver	svim_asm.INS.2637	2	150681807	150681809	2	150681600	150682200	E9	ARHGEF37
	Liver	svim_asm.INS.2640	2	150723670	150723672	2	150722600	150724200	E11	ARHGEF37
	Liver	svim_asm.INS.2654	3	348559	348561	3	346200	351400	E11	PRKAR1B
	Liver	svim_asm.DEL.2783	3	17300711	17306272	3	17303200	17305400	E11	PYCARD
	Liver	svim_asm.DEL.2783	3	17300711	17306272	3	17305400	17306000	E7	PYCARD
	Liver	svim_asm.DEL.2783	3	17300711	17306272	3	17306000	17306800	E4	PYCARD
	Liver	svim_asm.DEL.3228	3	90279258	90291142	3	90286400	90286800	E2	NRXN1
	Liver	svim_asm.DEL.3515	4	1466602	1466787	4	1463800	1467000	E14	THEM6
	Liver	svim_asm.DEL.3733	4	19000483	19000565	4	19000000	19000800	E10	DEPTOR
	Liver	svim_asm.INS.3831	4	37093585	37093587	4	37092400	37094000	E10	VPS13B
	Liver	svim_asm.INS.4014	4	92269084	92269086	4	92266800	92269800	E10	KIRREL1
	Liver	svim_asm.INS.4023	4	94317614	94317616	4	94316000	94318800	E10	ASH1L
	Liver	svim_asm.INS.4279	4	118085041	118085043	4	118084200	118085800	E10	MFSD14A
	Liver	svim_asm.INS.4282	4	118260790	118260792	4	118260600	118261800	E8	AGL
	Liver	svim_asm.DEL.4357	4	122538987	122539142	4	122538400	122540600	E11	SLC44A3
	Liver	svim_asm.INS.4443	5	3181927	3181929	5	3175400	3182000	E11	CELSR1
	Liver	svim_asm.INS.4445	5	3309565	3309567	5	3308600	3310000	E8	PPARA
	Liver	svim_asm.INS.4463	5	4906292	4906294	5	4905800	4906600	E11	PARVB
	Liver	svim_asm.INS.4464	5	4941685	4941687	5	4941400	4944800	E11	PARVB
	Liver	svim_asm.DEL.4568	5	10192509	10192569	5	10192400	10192600	E9	GGA1
	Liver	svim_asm.DEL.4579	5	11412620	11412944	5	11412600	11413000	E10	MYH9
	Liver	svim_asm.INS.4599	5	16993721	16993723	5	16979200	17006600	E14	SCN8A
	Liver	svim_asm.DEL.4807	5	33748282	33756752	5	33751200	33752200	E10	FRS2
	Liver	svim_asm.INS.4962	5	68322600	68322602	5	68321400	68323400	E8	ERC1
	Liver	svim_asm.INS.4963	5	68714771	68714773	5	68713400	68715200	E11	WNT5B
	Liver	svim_asm.INS.4971	5	69923791	69923793	5	69920000	69925200	E11	MICAL3
	Liver	svim_asm.INS.5022	5	72823149	72823151	5	72818400	72824000	E14	PDZRN4
	Liver	svim_asm.INS.5070	5	77054536	77054538	5	77053400	77057800	E9	SLC38A1
	Liver	svim_asm.DEL.5253	5	83934350	83934646	5	83934200	83934400	E3	UHRF1BP1L
	Liver	svim_asm.DEL.5253	5	83934350	83934646	5	83934400	83934600	E4	UHRF1BP1L
	Liver	svim_asm.DEL.5253	5	83934350	83934646	5	83934600	83934800	E5	UHRF1BP1L
	Liver	svim_asm.INS.5220	5	90960576	90960578	5	90960200	90960600	E11	BTG1
	Liver	svim_asm.DEL.5469	6	251732	252126	6	251800	252200	E10	FANCA
	Liver	svim_asm.INS.5404	6	269539	269541	6	268800	269600	E11	FANCA
	Liver	svim_asm.DEL.5475	6	586847	586942	6	586600	587400	E11	ANKRD11
	Liver	svim_asm.INS.5409	6	616182	616184	6	599200	618400	E11	ANKRD11
	Liver	svim_asm.DEL.5477	6	686786	687475	6	681200	696400	E11	ACSF3
	Liver	svim_asm.INS.5415	6	902966	902968	6	902600	903000	E10	CDT1
	Liver	svim_asm.DEL.5488	6	1425655	1425705	6	1423200	1440800	E11	BANP
	Liver	svim_asm.INS.5421	6	1671448	1671450	6	1660600	1692000	E11	KLHDC4
	Liver	svim_asm.INS.5422	6	1672626	1672628	6	1660600	1692000	E11	KLHDC4
	Liver	svim_asm.DEL.5670	6	18606778	18606905	6	18601000	18616400	E14	ENSSSCG00000031359
	Liver	svim_asm.INS.5669	6	27259522	27259524	6	27258800	27267800	E14	TK2
	Liver	svim_asm.DEL.5870	6	49148529	49160653	6	49148800	49149200	E10	ENSSSCG00000003006
	Liver	svim_asm.DEL.5870	6	49148529	49160653	6	49149800	49153000	E10	ENSSSCG00000003006
	Liver	svim_asm.DEL.5877	6	51501496	51501948	6	51497400	51502600	E11	CLASRP
	Liver	svim_asm.DEL.5878	6	51502251	51502304	6	51497400	51502600	E11	CLASRP
	Liver	svim_asm.DEL.6007	6	74807322	74807610	6	74806200	74807400	E9	ENSSSCG00000003461
	Liver	svim_asm.DEL.6007	6	74807322	74807610	6	74807400	74807800	E8	ENSSSCG00000003461
	Liver	svim_asm.DEL.6077	6	83488680	83488963	6	83487000	83503600	E14	SLC30A2
	Liver	svim_asm.INS.6080	6	98803403	98803405	6	98802400	98803600	E10	ANKRD12
	Liver	svim_asm.INS.6148	6	108873833	108873835	6	108873600	108874600	E10	TTC39C
	Liver	svim_asm.INS.6189	6	116301884	116301886	6	116301400	116303400	E10	GAREM1
	Liver	svim_asm.INS.6340	6	137114443	137114445	6	137114200	137115400	E14	ST6GALNAC3
	Liver	svim_asm.DEL.6417	6	137177084	137177401	6	137167400	137181600	E14	ST6GALNAC3
	Liver	svim_asm.DEL.6425	6	137865345	137865437	6	137865200	137865600	E6	SLC44A5
	Liver	svim_asm.INS.6421	6	148888610	148888612	6	148888200	148889400	E10	EFCAB7
	Liver	svim_asm.DEL.6494	6	148895907	148896200	6	148895800	148896600	E10	EFCAB7
	Liver	svim_asm.DEL.6495	6	148911858	148911982	6	148911200	148912000	E5	EFCAB7
	Liver	svim_asm.INS.6507	6	155871385	155871387	6	155871000	155872400	E9	PLPP3
	Liver	svim_asm.DEL.6696	6	168863505	168863716	6	168863400	168864000	E8	ENSSSCG00000003965
	Liver	svim_asm.DEL.6697	6	168865362	168868154	6	168868000	168868800	E10	ENSSSCG00000003965
	Liver	svim_asm.INS.6622	7	766704	766706	7	765400	768800	E14	GMDS
	Liver	svim_asm.INS.6623	7	767204	767206	7	765400	768800	E14	GMDS
	Liver	svim_asm.DEL.6785	7	7661951	7664094	7	7652200	7662600	E14	ELOVL2
	Liver	svim_asm.DEL.6893	7	22847309	22852286	7	22852000	22852800	E4	ENSSSCG00000044574
	Liver	svim_asm.DEL.6903	7	23537818	23537970	7	23537800	23538000	E10	ENSSSCG00000050408
	Liver	svim_asm.INS.6843	7	24024157	24024159	7	24024000	24024200	E10	CFB
	Liver	svim_asm.INS.6906	7	33222784	33222786	7	33221600	33223200	E10	MDGA1
	Liver	svim_asm.INS.7097	7	46766130	46766132	7	46764600	46766600	E9	FBXO9
	Liver	svim_asm.DEL.7209	7	49639497	49639954	7	49637000	49660800	E14	CEMIP
	Liver	svim_asm.INS.7136	7	49674943	49674945	7	49669600	49676600	E14	CEMIP
	Liver	svim_asm.DEL.7493	7	86817145	86817468	7	86816400	86819400	E11	SLCO3A1
	Liver	svim_asm.DEL.7496	7	86901329	86901401	7	86900600	86904200	E11	SLCO3A1
	Liver	svim_asm.DEL.7500	7	87104344	87104495	7	87104200	87104400	E11	SLCO3A1
	Liver	svim_asm.INS.7408	7	91364189	91364191	7	91363800	91364200	E8	ARG2
	Liver	svim_asm.INS.7595	7	115042679	115042681	7	115042600	115042800	E11	PRIMA1
	Liver	svim_asm.INS.7619	7	116723643	116723645	7	116723400	116724200	E11	SYNE3
	Liver	svim_asm.DEL.7759	7	116742651	116742939	7	116742200	116743000	E10	SYNE3
	Liver	svim_asm.INS.7905	8	30507943	30507945	8	30507600	30508000	E6	WDR19
	Liver	svim_asm.DEL.8052	8	30829649	30830009	8	30829400	30830200	E10	SMIM14
	Liver	svim_asm.INS.7997	8	37649728	37649730	8	37649000	37651000	E10	CORIN
	Liver	svim_asm.INS.8018	8	39109472	39109474	8	39108800	39110400	E14	ENSSSCG00000008832
	Liver	svim_asm.INS.8019	8	39109474	39109476	8	39108800	39110400	E14	ENSSSCG00000008832
	Liver	svim_asm.DEL.8172	8	39583957	39584978	8	39583000	39584000	E8	USP46
	Liver	svim_asm.INS.8179	8	69735197	69735199	8	69734400	69735200	E9	ENSSSCG00000023426
	Liver	svim_asm.INS.8192	8	71604076	71604078	8	71603800	71604200	E10	NAAA
	Liver	svim_asm.DEL.9086	9	9650549	9650615	9	9649800	9652200	E11	GDPD5
	Liver	svim_asm.INS.8999	9	9650385	9650387	9	9649800	9652200	E11	GDPD5
	Liver	svim_asm.DEL.9087	9	9707001	9707287	9	9705400	9707400	E14	GDPD5
	Liver	svim_asm.INS.9019	9	11205140	11205142	9	11205000	11206400	E7	CAPN5
	Liver	svim_asm.INS.9263	9	26439713	26439715	9	26439400	26439800	E11	PANX1
	Liver	svim_asm.DEL.9294	9	26475442	26475582	9	26475200	26475600	E7	PANX1
	Liver	svim_asm.INS.9310	9	31770787	31770789	9	31769800	31771200	E8	ARHGAP42
	Liver	svim_asm.INS.9376	9	39703067	39703069	9	39702000	39703200	E1	ENSSSCG00000015036
	Liver	svim_asm.DEL.9887	9	116111154	116111460	9	116111000	116111200	E10	DARS2
	Liver	svim_asm.INS.9780	9	121504117	121504119	9	121499200	121506800	E9	TOR1AIP2
	Liver	svim_asm.DEL.9944	9	121513735	121514175	9	121513600	121514600	E9	TOR1AIP2
	Liver	svim_asm.INS.9977	9	136960055	136960057	9	136957400	136965000	E11	ENSSSCG00000015632
	Liver	svim_asm.INS.9978	9	137002578	137002580	9	137002400	137002600	E9	ENSSSCG00000015632
	Liver	svim_asm.DEL.17506	X	53609702	53609995	X	53609600	53609800	E3	AR
	Liver	svim_asm.DEL.17506	X	53609702	53609995	X	53609800	53610400	E2	AR
	Liver	svim_asm.DEL.17510	X	56438314	56447720	X	56440800	56441000	E8	KIF4A
	Liver	svim_asm.DEL.17510	X	56438314	56447720	X	56441000	56441400	E6	KIF4A
	Liver	svim_asm.DEL.17510	X	56438314	56447720	X	56441400	56442200	E8	KIF4A
	Liver	svim_asm.DEL.17567	X	78744520	78811022	X	78748600	78748800	E9	DIAPH2
	Liver	svim_asm.DEL.17567	X	78744520	78811022	X	78748800	78749000	E8	DIAPH2
	Liver	svim_asm.DEL.17567	X	78744520	78811022	X	78775600	78777000	E10	DIAPH2
	Liver	svim_asm.DEL.17567	X	78744520	78811022	X	78777000	78777600	E9	DIAPH2
	Liver	svim_asm.DEL.17567	X	78744520	78811022	X	78777600	78779800	E10	DIAPH2
	Liver	svim_asm.DEL.17567	X	78744520	78811022	X	78779800	78780800	E8	DIAPH2
	Liver	svim_asm.DEL.17567	X	78744520	78811022	X	78790000	78790200	E8	DIAPH2
	Liver	svim_asm.DEL.17567	X	78744520	78811022	X	78790200	78790600	E9	DIAPH2
	Liver	svim_asm.DEL.17567	X	78744520	78811022	X	78790600	78790800	E6	DIAPH2
	Liver	svim_asm.DEL.17567	X	78744520	78811022	X	78790800	78791000	E9	DIAPH2
	Liver	svim_asm.DEL.17567	X	78744520	78811022	X	78791000	78791400	E10	DIAPH2
	Liver	svim_asm.INS.17494	X	94888699	94888701	X	94888600	94888800	E9	PLS3
	Liver	svim_asm.INS.17495	X	94889084	94889086	X	94889000	94889400	E9	PLS3
	Muscle	svim_asm.DEL.67	1	6319411	6319548	1	6317800	6321800	E14	PRKN
	Muscle	svim_asm.INS.91	1	6427328	6427330	1	6426600	6427400	E11	PRKN
	Muscle	svim_asm.DEL.73	1	6667296	6667354	1	6661600	6703400	E14	PRKN
	Muscle	svim_asm.DEL.74	1	6676291	6676562	1	6661600	6703400	E14	PRKN
	Muscle	svim_asm.DEL.75	1	6714198	6715755	1	6713200	6726200	E14	PRKN
	Muscle	svim_asm.DEL.76	1	6811630	6811879	1	6811200	6812200	E10	AGPAT4
	Muscle	svim_asm.DEL.77	1	6834200	6851374	1	6850200	6850800	E11	AGPAT4
	Muscle	svim_asm.DEL.89	1	8014328	8019799	1	8009400	8025800	E14	FNDC1
	Muscle	svim_asm.INS.140	1	9439202	9439204	1	9439000	9440000	E11	ZDHHC14
	Muscle	svim_asm.DEL.221	1	15887319	15887609	1	15886800	15892000	E14	PPP1R14C
	Muscle	svim_asm.INS.483	1	37895456	37895458	1	37895400	37895800	E7	RNF217
	Muscle	svim_asm.INS.489	1	39199733	39199735	1	39199600	39200200	E6	TRDN
	Muscle	svim_asm.DEL.699	1	77042498	77043398	1	77041800	77043400	E8	SLC16A10
	Muscle	svim_asm.INS.804	1	99461797	99461799	1	99459600	99465400	E14	MYO5B
	Muscle	svim_asm.DEL.834	1	115105468	115109944	1	115107400	115107600	E2	ZNF280D
	Muscle	svim_asm.INS.895	1	148062086	148062088	1	148061200	148066000	E6	ZNF516
	Muscle	svim_asm.INS.1076	1	221143073	221143075	1	221143000	221143400	E11	KANK1
	Muscle	svim_asm.INS.1077	1	221143189	221143191	1	221143000	221143400	E11	KANK1
	Muscle	svim_asm.INS.1125	1	225728786	225728788	1	225728600	225729400	E8	TMC1
	Muscle	svim_asm.INS.1257	1	250511455	250511457	1	250511400	250511800	E11	PTPN3
	Muscle	svim_asm.DEL.1245	1	250585035	250585409	1	250565000	250599800	E14	PTPN3
	Muscle	svim_asm.INS.1258	1	250580169	250580171	1	250565000	250599800	E14	PTPN3
	Muscle	svim_asm.INS.1411	1	268319515	268319517	1	268319400	268320000	E7	ENG
	Muscle	svim_asm.DEL.1438	1	269253872	269253934	1	269252200	269258400	E11	PHYHD1
	Muscle	svim_asm.INS.1423	1	269303253	269303255	1	269302200	269310400	E11	NUP188
	Muscle	svim_asm.INS.1462	1	271461059	271461061	1	271458000	271462600	E13	PRRT1B
	Muscle	svim_asm.DEL.1469	1	271475228	271475346	1	271473400	271477400	E11	PRRT1B
	Muscle	svim_asm.INS.10109	10	8409547	8409549	10	8407800	8409600	E8	TGFB2
	Muscle	svim_asm.DEL.10929	11	8985540	8986172	11	8986000	8986400	E10	ENSSSCG00000009341
	Muscle	svim_asm.INS.11632	11	77507962	77507964	11	77495000	77536400	E11	ENSSSCG00000024763
	Muscle	svim_asm.INS.11662	12	541519	541521	12	541200	550000	E11	WDR45B
	Muscle	svim_asm.DEL.11704	12	843070	843142	12	841600	854400	E11	CCDC57
	Muscle	svim_asm.INS.11674	12	994386	994388	12	993000	997400	E11	LRRC45
	Muscle	svim_asm.DEL.11709	12	1155800	1155853	12	1153400	1157800	E12	ACTG1
	Muscle	svim_asm.INS.11679	12	1204281	1204283	12	1204200	1204600	E11	ACTG1
	Muscle	svim_asm.INS.11680	12	1250111	1250113	12	1249600	1250200	E7	ACTG1
	Muscle	svim_asm.DEL.11712	12	1273973	1274175	12	1266000	1278200	E11	ACTG1
	Muscle	svim_asm.INS.11683	12	1487695	1487697	12	1483600	1491000	E11	SLC38A10
	Muscle	svim_asm.INS.11686	12	1558657	1558659	12	1558200	1560800	E14	CEP131
	Muscle	svim_asm.DEL.11723	12	3477037	3477325	12	3475400	3482800	E14	DNAH17
	Muscle	svim_asm.DEL.11733	12	6462497	6462556	12	6460400	6464000	E11	NAT9
	Muscle	svim_asm.INS.11736	12	7636502	7636504	12	7636400	7637400	E8	CDC42EP4
	Muscle	svim_asm.DEL.11798	12	10946418	10946496	12	10943600	10948400	E8	MAP2K6
	Muscle	svim_asm.INS.11772	12	10945854	10945856	12	10943600	10948400	E8	MAP2K6
	Muscle	svim_asm.DEL.11799	12	10985011	10985061	12	10985000	10985200	E9	ENSSSCG00000017254, ABCA5
	Muscle	svim_asm.DEL.11800	12	10997078	10997350	12	10994600	10997600	E8	ENSSSCG00000017254, ABCA5
	Muscle	svim_asm.DEL.11801	12	11056041	11056378	12	11055600	11057600	E8	ABCA5
	Muscle	svim_asm.INS.11797	12	12908520	12908522	12	12908400	12909200	E7	PRKCA
	Muscle	svim_asm.INS.11842	12	18249576	18249578	12	18248800	18249600	E3	DCAKD
	Muscle	svim_asm.INS.11843	12	18249706	18249708	12	18249600	18249800	E6	DCAKD
	Muscle	svim_asm.DEL.11908	12	18265496	18265789	12	18265400	18265800	E8	DCAKD
	Muscle	svim_asm.DEL.11909	12	18272383	18272435	12	18271600	18272400	E3	DCAKD
	Muscle	svim_asm.DEL.11909	12	18272383	18272435	12	18272400	18273400	E1	DCAKD
	Muscle	svim_asm.INS.11844	12	18341920	18341922	12	18340600	18343200	E10	DCAKD
	Muscle	svim_asm.DEL.11961	12	23609922	23610042	12	23609800	23610200	E11	ARHGAP23
	Muscle	svim_asm.INS.11877	12	23620365	23620367	12	23619800	23621800	E11	ARHGAP23
	Muscle	svim_asm.DEL.11968	12	24078118	24078427	12	24076000	24079600	E11	LRRC46
	Muscle	svim_asm.INS.11893	12	25440248	25440250	12	25440200	25443600	E14	ENSSSCG00000035224
	Muscle	svim_asm.DEL.12000	12	27201205	27201509	12	27201000	27206000	E6	SPAG9
	Muscle	svim_asm.INS.12011	12	37948267	37948269	12	37948000	37948400	E7	ENSSSCG00000039473
	Muscle	svim_asm.INS.12095	12	47563938	47563940	12	47559600	47564800	E11	DOC2B
	Muscle	svim_asm.INS.12101	12	48803440	48803442	12	48801200	48804800	E14	RAP1GAP2
	Muscle	svim_asm.DUP_TANDEM.57	12	50183016	50197443	12	50181800	50183200	E11	ANKFY1
	Muscle	svim_asm.DUP_TANDEM.57	12	50183016	50197443	12	50185600	50187600	E11	ANKFY1
	Muscle	svim_asm.DUP_TANDEM.57	12	50183016	50197443	12	50189400	50190600	E11	ANKFY1
	Muscle	svim_asm.INS.12118	12	50209807	50209809	12	50209800	50212000	E11	ANKFY1
	Muscle	svim_asm.INS.12119	12	50210380	50210382	12	50209800	50212000	E11	ANKFY1
	Muscle	svim_asm.DEL.12257	12	50277464	50277741	12	50277200	50278400	E10	ANKFY1
	Muscle	svim_asm.DEL.12284	12	53305102	53305402	12	53305000	53307000	E14	ALOX12B
	Muscle	svim_asm.INS.12144	12	53307577	53307579	12	53307400	53307600	E14	ALOX12B
	Muscle	svim_asm.INS.12365	13	2692055	2692057	13	2691800	2692600	E8	COLQ
	Muscle	svim_asm.DEL.12488	13	4005665	4006358	13	4005600	4007800	E8	PLCL2
	Muscle	svim_asm.INS.12479	13	11343688	11343690	13	11343400	11343800	E7	THRB
	Muscle	svim_asm.DEL.12841	13	29147697	29147770	13	29147200	29147800	E11	ENSSSCG00000011317
	Muscle	svim_asm.INS.12746	13	31481009	31481011	13	31480600	31481400	E10	PRKAR2A
	Muscle	svim_asm.INS.12782	13	36862232	36862234	13	36862200	36862400	E9	CACNA2D3
	Muscle	svim_asm.INS.12814	13	43243623	43243625	13	43243200	43244000	E10	ENSSSCG00000048263
	Muscle	svim_asm.DEL.12946	13	50581091	50581391	13	50581000	50581400	E8	FRMD4B
	Muscle	svim_asm.INS.12890	13	54704665	54704667	13	54704000	54704800	E7	PDZRN3
	Muscle	svim_asm.INS.13033	13	83229618	83229620	13	83229600	83229800	E11	ATR
	Muscle	svim_asm.DEL.13210	13	100600193	100600339	13	100600000	100600800	E6	PPM1L
	Muscle	svim_asm.INS.13105	13	100656721	100656723	13	100652600	100658200	E10	PPM1L
	Muscle	svim_asm.DEL.13290	13	117804917	117805127	13	117803800	117806000	E11	USP13
	Muscle	svim_asm.INS.13244	13	140603751	140603753	13	140602000	140604000	E1	POPDC2
	Muscle	svim_asm.INS.13266	13	146208780	146208782	13	146207600	146208800	E8	NAA50
	Muscle	svim_asm.INS.13289	13	147752257	147752259	13	147752200	147752600	E1	TAGLN3
	Muscle	svim_asm.INS.13294	13	148139243	148139245	13	148131200	148145200	E14	CD96
	Muscle	svim_asm.INS.13358	13	162378666	162378668	13	162377600	162380400	E10	CRYBG3
	Muscle	svim_asm.INS.13691	13	206682842	206682844	13	206682600	206683200	E7	PDXK
	Muscle	svim_asm.INS.13702	13	208304237	208304239	13	208304000	208306600	E14	COL6A1
	Muscle	svim_asm.DEL.13907	14	7299743	7300019	14	7299200	7304200	E14	ENSSSCG00000009633
	Muscle	svim_asm.INS.13796	14	7337727	7337729	14	7337400	7342400	E14	ENSSSCG00000009633
	Muscle	svim_asm.DUP_TANDEM.70	14	7342468	7365022	14	7342400	7343200	E13	ENSSSCG00000009633
	Muscle	svim_asm.DUP_TANDEM.70	14	7342468	7365022	14	7343200	7344000	E14	ENSSSCG00000009633
	Muscle	svim_asm.DUP_TANDEM.70	14	7342468	7365022	14	7344000	7344600	E13	ENSSSCG00000009633
	Muscle	svim_asm.DUP_TANDEM.70	14	7342468	7365022	14	7344600	7345000	E14	ENSSSCG00000009633
	Muscle	svim_asm.DUP_TANDEM.70	14	7342468	7365022	14	7345000	7346400	E11	ENSSSCG00000009633
	Muscle	svim_asm.DUP_TANDEM.70	14	7342468	7365022	14	7346400	7352600	E14	ENSSSCG00000009633
	Muscle	svim_asm.DUP_TANDEM.70	14	7342468	7365022	14	7352600	7353000	E11	ENSSSCG00000009633
	Muscle	svim_asm.DUP_TANDEM.70	14	7342468	7365022	14	7353000	7353200	E13	ENSSSCG00000009633
	Muscle	svim_asm.DUP_TANDEM.70	14	7342468	7365022	14	7353200	7353800	E11	ENSSSCG00000009633
	Muscle	svim_asm.DUP_TANDEM.70	14	7342468	7365022	14	7353800	7355000	E13	ENSSSCG00000009633
	Muscle	svim_asm.DEL.13910	14	7355559	7355611	14	7355000	7356200	E11	ENSSSCG00000009633
	Muscle	svim_asm.DUP_TANDEM.70	14	7342468	7365022	14	7355000	7356200	E11	ENSSSCG00000009633
	Muscle	svim_asm.DUP_TANDEM.70	14	7342468	7365022	14	7356200	7357400	E7	ENSSSCG00000009633
	Muscle	svim_asm.DUP_TANDEM.70	14	7342468	7365022	14	7357400	7357600	E10	ENSSSCG00000009633
	Muscle	svim_asm.DUP_TANDEM.70	14	7342468	7365022	14	7357600	7358000	E4	ENSSSCG00000009633
	Muscle	svim_asm.DUP_TANDEM.70	14	7342468	7365022	14	7358000	7358200	E3	ENSSSCG00000009633
	Muscle	svim_asm.DUP_TANDEM.70	14	7342468	7365022	14	7358200	7358400	E1	ENSSSCG00000009633
	Muscle	svim_asm.DUP_TANDEM.70	14	7342468	7365022	14	7358400	7359400	E3	ENSSSCG00000009633
	Muscle	svim_asm.INS.13802	14	7359267	7359269	14	7358400	7359400	E3	ENSSSCG00000009633
	Muscle	svim_asm.INS.13803	14	7359345	7359347	14	7358400	7359400	E3	ENSSSCG00000009633
	Muscle	svim_asm.INS.13804	14	7359355	7359357	14	7358400	7359400	E3	ENSSSCG00000009633
	Muscle	svim_asm.INS.13805	14	7359355	7359357	14	7358400	7359400	E3	ENSSSCG00000009633
	Muscle	svim_asm.DUP_TANDEM.70	14	7342468	7365022	14	7359400	7359600	E4	ENSSSCG00000009633
	Muscle	svim_asm.DUP_TANDEM.70	14	7342468	7365022	14	7359600	7359800	E6	ENSSSCG00000009633
	Muscle	svim_asm.DUP_TANDEM.70	14	7342468	7365022	14	7359800	7362600	E11	ENSSSCG00000009633
	Muscle	svim_asm.INS.13806	14	7362280	7362282	14	7359800	7362600	E11	ENSSSCG00000009633
	Muscle	svim_asm.INS.13807	14	7362292	7362294	14	7359800	7362600	E11	ENSSSCG00000009633
	Muscle	svim_asm.DUP_TANDEM.70	14	7342468	7365022	14	7362600	7362800	E7	ENSSSCG00000009633
	Muscle	svim_asm.DUP_TANDEM.70	14	7342468	7365022	14	7362800	7363200	E6	ENSSSCG00000009633
	Muscle	svim_asm.DUP_TANDEM.70	14	7342468	7365022	14	7363200	7363400	E7	ENSSSCG00000009633
	Muscle	svim_asm.DUP_TANDEM.70	14	7342468	7365022	14	7363400	7365000	E11	ENSSSCG00000009633
	Muscle	svim_asm.INS.13849	14	11100874	11100876	14	11100400	11101200	E7	PTK2B
	Muscle	svim_asm.INS.13850	14	11156689	11156691	14	11156400	11160200	E14	PTK2B
	Muscle	svim_asm.INS.13891	14	15006852	15006854	14	15006400	15007000	E7	FDFT1
	Muscle	svim_asm.INS.13893	14	15091980	15091982	14	15087800	15104800	E13	FDFT1
	Muscle	svim_asm.INS.13936	14	20944600	20944602	14	20940400	20945800	E11	PALLD
	Muscle	svim_asm.INS.14000	14	35142911	35142913	14	35137600	35143400	E6	NOS1
	Muscle	svim_asm.INS.14001	14	35148029	35148031	14	35147200	35148200	E7	NOS1
	Muscle	svim_asm.INS.14144	14	62567872	62567874	14	62566600	62572400	E14	FAM13C
	Muscle	svim_asm.INS.14195	14	71488052	71488054	14	71487600	71488200	E2	PBLD
	Muscle	svim_asm.DEL.14271	14	71488404	71488509	14	71488200	71488800	E5	PBLD
	Muscle	svim_asm.DEL.14272	14	71548128	71548431	14	71547800	71548200	E2	DNA2
	Muscle	svim_asm.INS.14260	14	87900479	87900481	14	87899000	87902800	E11	SNCG
	Muscle	svim_asm.DEL.14343	14	89359214	89359266	14	89358400	89360200	E7	WDFY4
	Muscle	svim_asm.INS.14372	14	108555249	108555251	14	108552400	108556400	E14	SLIT1
	Muscle	svim_asm.INS.14373	14	108580147	108580149	14	108571200	108581200	E14	SLIT1
	Muscle	svim_asm.DEL.14556	14	121164910	121165037	14	121161200	121166600	E11	RBM20
	Muscle	svim_asm.INS.14439	14	121187986	121187988	14	121186000	121190000	E11	RBM20
	Muscle	svim_asm.INS.14440	14	121249241	121249243	14	121248200	121249600	E11	RBM20
	Muscle	svim_asm.DEL.14591	14	125173081	125173356	14	125172400	125174000	E8	FHIP2A
	Muscle	svim_asm.DEL.14704	14	140817440	140817536	14	140817200	140820000	E11	INPP5A
	Muscle	svim_asm.INS.14606	15	619058	619060	15	617600	619600	E11	NEB
	Muscle	svim_asm.INS.14607	15	627648	627650	15	627200	631000	E11	NEB
	Muscle	svim_asm.INS.14608	15	687016	687018	15	685200	691400	E11	NEB
	Muscle	svim_asm.DEL.14716	15	692632	692980	15	692400	693200	E10	NEB
	Muscle	svim_asm.INS.14610	15	711239	711241	15	710000	722000	E11	NEB
	Muscle	svim_asm.INS.14611	15	711281	711283	15	710000	722000	E11	NEB
	Muscle	svim_asm.INS.14725	15	16890469	16890471	15	16889800	16891400	E10	ENSSSCG00000033241
	Muscle	svim_asm.INS.14916	15	46269982	46269984	15	46268600	46270400	E10	CFAP97
	Muscle	svim_asm.INS.15076	15	79173836	79173838	15	79173800	79174200	E1	MAP3K20
	Muscle	svim_asm.DEL.15169	15	81995159	81995216	15	81995000	81995400	E14	HOXD1
	Muscle	svim_asm.INS.15193	15	105993332	105993334	15	105990600	105993400	E10	BMPR2
	Muscle	svim_asm.DEL.15240	15	106018168	106027305	15	106019600	106020000	E10	BMPR2
	Muscle	svim_asm.DEL.15240	15	106018168	106027305	15	106020600	106021400	E10	BMPR2
	Muscle	svim_asm.DEL.15240	15	106018168	106027305	15	106021400	106021800	E9	BMPR2
	Muscle	svim_asm.DEL.15240	15	106018168	106027305	15	106021800	106022400	E8	BMPR2
	Muscle	svim_asm.DEL.15240	15	106018168	106027305	15	106025800	106027400	E10	BMPR2
	Muscle	svim_asm.DEL.15326	15	121584540	121584822	15	121584200	121585000	E14	INHA
	Muscle	svim_asm.INS.15445	15	134122434	134122436	15	134122400	134123800	E4	HJURP
	Muscle	svim_asm.INS.15484	15	137740637	137740639	15	137735800	137747000	E11	ERFE
	Muscle	svim_asm.INS.15497	15	139014261	139014263	15	139012000	139030200	E11	NDUFA10
	Muscle	svim_asm.DEL.15545	15	139651655	139654889	15	139651400	139653000	E14	KIF1A
	Muscle	svim_asm.DEL.15545	15	139651655	139654889	15	139653000	139654400	E11	KIF1A
	Muscle	svim_asm.DEL.15546	15	139675426	139676822	15	139674200	139676200	E13	KIF1A
	Muscle	svim_asm.DEL.15546	15	139675426	139676822	15	139676200	139676400	E14	KIF1A
	Muscle	svim_asm.DEL.15546	15	139675426	139676822	15	139676400	139678400	E13	KIF1A
	Muscle	svim_asm.INS.15845	16	23822570	23822572	16	23822400	23823000	E11	LIFR
	Muscle	svim_asm.DEL.15910	16	23952188	23952239	16	23951400	23952200	E11	LIFR
	Muscle	svim_asm.DEL.15910	16	23952188	23952239	16	23952200	23953200	E8	LIFR
	Muscle	svim_asm.DEL.15919	16	25859698	25859978	16	25838600	25870000	E14	C7
	Muscle	svim_asm.INS.15858	16	25863144	25863146	16	25838600	25870000	E14	C7
	Muscle	svim_asm.INS.15970	16	44145578	44145580	16	44145400	44145600	E2	TRIM23
	Muscle	svim_asm.DEL.16193	16	71370077	71377673	16	71369600	71370200	E6	SPARC
	Muscle	svim_asm.DEL.16193	16	71370077	71377673	16	71370200	71370800	E3	SPARC
	Muscle	svim_asm.DEL.16193	16	71370077	71377673	16	71370800	71371000	E1	SPARC
	Muscle	svim_asm.DEL.16193	16	71370077	71377673	16	71371000	71371600	E3	SPARC
	Muscle	svim_asm.DEL.16193	16	71370077	71377673	16	71371600	71374200	E6	SPARC
	Muscle	svim_asm.DEL.16193	16	71370077	71377673	16	71374200	71377000	E8	SPARC
	Muscle	svim_asm.DEL.16193	16	71370077	71377673	16	71377000	71377200	E9	SPARC
	Muscle	svim_asm.DEL.16193	16	71370077	71377673	16	71377200	71378400	E6	SPARC
	Muscle	svim_asm.INS.16131	16	72596119	72596121	16	72591800	72596400	E14	SEMA5A
	Muscle	svim_asm.INS.16136	16	72800238	72800240	16	72800000	72801600	E13	SEMA5A
	Muscle	svim_asm.DEL.16271	16	76337134	76337189	16	76335200	76337800	E13	ADAMTS16
	Muscle	svim_asm.INS.16187	16	76366770	76366772	16	76364600	76375600	E14	ADAMTS16
	Muscle	svim_asm.DEL.16274	16	76461979	76462877	16	76459800	76464200	E14	ADAMTS16
	Muscle	svim_asm.INS.16219	16	79355910	79355912	16	79355000	79356200	E14	SLC12A7
	Muscle	svim_asm.INS.16634	17	35682006	35682008	17	35680400	35688400	E14	CCM2L
	Muscle	svim_asm.INS.16661	17	38612225	38612227	17	38612200	38613600	E13	MMP24
	Muscle	svim_asm.DEL.16872	17	61136924	61137232	17	61124400	61139800	E14	CDH4
	Muscle	svim_asm.DEL.16874	17	61166098	61166210	17	61158600	61166600	E14	CDH4
	Muscle	svim_asm.DEL.16875	17	61701717	61708714	17	61699200	61724600	E11	LAMA5
	Muscle	svim_asm.INS.16866	18	6162986	6162988	18	6162600	6163200	E7	SLC4A2
	Muscle	svim_asm.INS.16889	18	7859461	7859463	18	7859200	7859800	E13	MGAM2
	Muscle	svim_asm.DEL.16964	18	8202454	8202526	18	8201800	8204600	E14	DENND11
	Muscle	svim_asm.INS.16900	18	8204669	8204671	18	8204600	8204800	E13	DENND11
	Muscle	svim_asm.DEL.16965	18	8211527	8215545	18	8211600	8212400	E11	DENND11
	Muscle	svim_asm.DEL.17000	18	11779873	11780117	18	11776200	11782600	E14	DGKI
	Muscle	svim_asm.INS.16940	18	11827215	11827217	18	11823800	11828400	E14	DGKI
	Muscle	svim_asm.INS.16942	18	11854565	11854567	18	11844000	11866800	E14	DGKI
	Muscle	svim_asm.DEL.17001	18	12045151	12045221	18	12032600	12061000	E14	DGKI
	Muscle	svim_asm.DEL.1499	2	312167	312788	2	312000	312800	E12	LRRC56
	Muscle	svim_asm.INS.1496	2	580055	580057	2	580000	581000	E1	AP2A2
	Muscle	svim_asm.INS.1543	2	4078502	4078504	2	4074800	4082000	E11	TPCN2
	Muscle	svim_asm.INS.1544	2	4091582	4091584	2	4089200	4096800	E11	TPCN2
	Muscle	svim_asm.INS.1552	2	4860603	4860605	2	4860200	4861000	E3	ENSSSCG00000012890, UNC93B1
	Muscle	svim_asm.INS.1553	2	4893483	4893485	2	4892400	4897800	E14	UNC93B1
	Muscle	svim_asm.DEL.1585	2	6860366	6860691	2	6860000	6860400	E6	TIGD3
	Muscle	svim_asm.DEL.1585	2	6860366	6860691	2	6860400	6860600	E8	TIGD3
	Muscle	svim_asm.DEL.1585	2	6860366	6860691	2	6860600	6861800	E6	TIGD3
	Muscle	svim_asm.INS.1576	2	7983055	7983057	2	7982600	7983400	E7	FLRT1
	Muscle	svim_asm.INS.1683	2	17523895	17523897	2	17519800	17531200	E14	TSPAN18
	Muscle	svim_asm.DEL.1794	2	24799989	24800287	2	24791400	24803000	E14	PRR5L
	Muscle	svim_asm.INS.1814	2	30310644	30310646	2	30310400	30312000	E1	ARL14EP
	Muscle	svim_asm.INS.2025	2	64768753	64768755	2	64765600	64771000	E11	DNAJB1
	Muscle	svim_asm.DEL.2050	2	71895812	71896259	2	71896200	71897400	E11	INSR
	Muscle	svim_asm.INS.2052	2	71919477	71919479	2	71917800	71920600	E6	INSR
	Muscle	svim_asm.INS.2082	2	88154041	88154043	2	88153600	88154200	E8	HOMER1
	Muscle	svim_asm.DEL.2107	2	88483858	88484166	2	88483400	88484400	E10	CMYA5
	Muscle	svim_asm.INS.2124	2	103351584	103351586	2	103351400	103351600	E11	CAST
	Muscle	svim_asm.DEL.2160	2	103587894	103588265	2	103587800	103588400	E8	LNPEP
	Muscle	svim_asm.INS.2132	2	103643574	103643576	2	103643000	103644600	E10	LNPEP
	Muscle	svim_asm.INS.2212	2	113476541	113476543	2	113476400	113477000	E10	FBXL17
	Muscle	svim_asm.INS.2287	2	120438260	120438262	2	120438200	120438400	E11	COMMD10
	Muscle	svim_asm.INS.2442	2	134053019	134053021	2	134053000	134054600	E10	FNIP1
	Muscle	svim_asm.INS.2631	2	150252570	150252572	2	150251800	150252800	E11	SH3TC2
	Muscle	svim_asm.DEL.2571	2	150277132	150277438	2	150276400	150278400	E14	ABLIM3
	Muscle	svim_asm.INS.2632	2	150347124	150347126	2	150346400	150347800	E11	ABLIM3
	Muscle	svim_asm.INS.2634	2	150384104	150384106	2	150381600	150391000	E11	ABLIM3
	Muscle	svim_asm.DEL.2574	2	150442147	150442221	2	150440800	150443000	E11	AFAP1L1
	Muscle	svim_asm.INS.2636	2	150441491	150441493	2	150440800	150443000	E11	AFAP1L1
	Muscle	svim_asm.INS.2637	2	150681807	150681809	2	150680400	150682200	E6	ARHGEF37
	Muscle	svim_asm.INS.2639	2	150695096	150695098	2	150694200	150695600	E11	ARHGEF37
	Muscle	svim_asm.INS.2640	2	150723670	150723672	2	150719000	150729200	E11	ARHGEF37
	Muscle	svim_asm.INS.2641	2	150729081	150729083	2	150719000	150729200	E11	ARHGEF37
	Muscle	svim_asm.DEL.2584	3	330474	330631	3	328400	332000	E14	PRKAR1B
	Muscle	svim_asm.INS.2654	3	348559	348561	3	344800	349800	E13	PRKAR1B
	Muscle	svim_asm.DEL.2593	3	1840229	1840336	3	1830000	1841600	E11	TTYH3
	Muscle	svim_asm.INS.2849	3	16174392	16174394	3	16173600	16176000	E14	SBDS
	Muscle	svim_asm.DEL.2761	3	16180476	16180767	3	16176600	16180800	E14	SBDS
	Muscle	svim_asm.DEL.2930	3	23925124	23925175	3	23924600	23925400	E6	EEF2K
	Muscle	svim_asm.INS.3320	3	102965775	102965777	3	102965400	102966200	E10	CEBPZ
	Muscle	svim_asm.INS.3325	3	103623145	103623147	3	103622600	103623200	E6	CRIM1
	Muscle	svim_asm.DEL.3339	3	113736094	113736386	3	113736000	113737400	E10	EFR3B
	Muscle	svim_asm.INS.3396	3	114725215	114725217	3	114725200	114725400	E7	ATAD2B
	Muscle	svim_asm.DEL.3454	3	126980652	126980721	3	126980400	126981000	E11	ASAP2
	Muscle	svim_asm.DEL.3455	3	126991698	126991802	3	126991600	126992400	E11	ASAP2
	Muscle	svim_asm.DEL.3704	4	15909504	15909555	4	15909000	15918200	E6	FBXO32
	Muscle	svim_asm.DEL.3705	4	15910845	15911060	4	15909000	15918200	E6	FBXO32
	Muscle	svim_asm.DEL.3976	4	78152909	78153147	4	78152600	78155000	E11	PCMTD1
	Muscle	svim_asm.DEL.4039	4	89166733	89167031	4	89166600	89166800	E9	MPZ
	Muscle	svim_asm.DEL.4039	4	89166733	89167031	4	89166800	89167000	E8	MPZ
	Muscle	svim_asm.DEL.4039	4	89166733	89167031	4	89167000	89167200	E1	MPZ
	Muscle	svim_asm.INS.4023	4	94317614	94317616	4	94317400	94318400	E8	ASH1L
	Muscle	svim_asm.DEL.4136	4	99725183	99725490	4	99725000	99729200	E14	GJA8
	Muscle	svim_asm.INS.4282	4	118260790	118260792	4	118260200	118261200	E10	AGL
	Muscle	svim_asm.INS.4330	4	124245329	124245331	4	124245200	124245600	E6	DIPK1A
	Muscle	svim_asm.DEL.4447	4	129535835	129535940	4	129535400	129536400	E8	ENSSSCG00000006932
	Muscle	svim_asm.DEL.4448	4	129555155	129555249	4	129552000	129555400	E14	ENSSSCG00000006932
	Muscle	svim_asm.DEL.4449	4	129555375	129555501	4	129552000	129555400	E14	ENSSSCG00000006932
	Muscle	svim_asm.DEL.4505	5	3240965	3241166	5	3240600	3241400	E11	ENSSSCG00000000002
	Muscle	svim_asm.INS.4506	5	8734802	8734804	5	8734800	8735000	E3	ENSSSCG00000000084
	Muscle	svim_asm.INS.4512	5	9512254	9512256	5	9509600	9514000	E11	KDELR3
	Muscle	svim_asm.INS.4550	5	12872724	12872726	5	12869800	12883600	E14	ABTB3
	Muscle	svim_asm.INS.4551	5	12894684	12894686	5	12884200	12907000	E14	ABTB3
	Muscle	svim_asm.DEL.4602	5	12946919	12947221	5	12945600	12949200	E13	ABTB3
	Muscle	svim_asm.INS.4563	5	13946086	13946088	5	13945200	13946400	E10	TCP11L2
	Muscle	svim_asm.DEL.4614	5	13964928	13964998	5	13964600	13965400	E10	TCP11L2
	Muscle	svim_asm.INS.4576	5	14884867	14884869	5	14884800	14886200	E13	CACNB3
	Muscle	svim_asm.INS.4585	5	15603966	15603968	5	15603800	15604800	E8	FMNL3
	Muscle	svim_asm.INS.4616	5	18308059	18308061	5	18307600	18308400	E3	TNS2
	Muscle	svim_asm.INS.4972	5	70144230	70144232	5	70143600	70146200	E7	PEX26
	Muscle	svim_asm.DEL.5061	5	70154862	70154960	5	70154200	70155800	E1	PEX26
	Muscle	svim_asm.DEL.5173	5	78539130	78539409	5	78539000	78541600	E14	ENSSSCG00000021024
	Muscle	svim_asm.INS.5415	6	902966	902968	6	899800	905800	E11	CDT1
	Muscle	svim_asm.DEL.5481	6	939462	943043	6	939000	940000	E12	PIEZO1
	Muscle	svim_asm.DEL.5481	6	939462	943043	6	940000	940400	E7	PIEZO1
	Muscle	svim_asm.DEL.5481	6	939462	943043	6	940400	940600	E3	PIEZO1
	Muscle	svim_asm.DEL.5481	6	939462	943043	6	940600	941000	E7	PIEZO1
	Muscle	svim_asm.DEL.5481	6	939462	943043	6	941000	941400	E11	PIEZO1
	Muscle	svim_asm.INS.5448	6	3128294	3128296	6	3123800	3133200	E11	COX4I1
	Muscle	svim_asm.DEL.5514	6	3709171	3709420	6	3707800	3714200	E11	CIBAR2
	Muscle	svim_asm.INS.5454	6	3711999	3712001	6	3707800	3714200	E11	CIBAR2
	Muscle	svim_asm.DEL.5625	6	12919287	12920149	6	12913800	12919400	E14	MLKL
	Muscle	svim_asm.INS.5563	6	15852492	15852494	6	15852200	15854000	E11	ZFHX3
	Muscle	svim_asm.DEL.5682	6	19526601	19526941	6	19526000	19528000	E14	ADGRG1
	Muscle	svim_asm.DEL.5895	6	56268881	56272401	6	56272200	56272600	E7	ENSSSCG00000003253
	Muscle	svim_asm.INS.5812	6	56282270	56282272	6	56281800	56282400	E11	ENSSSCG00000003253
	Muscle	svim_asm.INS.5840	6	63339143	63339145	6	63338200	63339200	E3	PLEKHN1
	Muscle	svim_asm.INS.5846	6	64430257	64430259	6	64428800	64431600	E11	MMEL1
	Muscle	svim_asm.DEL.5934	6	65189931	65190051	6	65188400	65190400	E14	TP73
	Muscle	svim_asm.INS.5870	6	66971567	66971569	6	66968600	66983000	E14	KCNAB2
	Muscle	svim_asm.INS.5873	6	67402577	67402579	6	67401200	67404800	E11	TAS1R1
	Muscle	svim_asm.INS.5913	6	71997642	71997644	6	71996000	71998200	E11	PLOD1
	Muscle	svim_asm.INS.5964	6	79418529	79418531	6	79418200	79419000	E11	ECE1
	Muscle	svim_asm.INS.5996	6	82976670	82976672	6	82976600	82976800	E9	MACO1
	Muscle	svim_asm.DEL.6077	6	83488680	83488963	6	83487600	83501800	E11	TRIM63
	Muscle	svim_asm.INS.6108	6	102342888	102342890	6	102339000	102343000	E14	DLGAP1
	Muscle	svim_asm.INS.6114	6	102931018	102931020	6	102930800	102937600	E14	DLGAP1
	Muscle	svim_asm.DEL.6190	6	102999172	102999319	6	102987000	103002400	E14	DLGAP1
	Muscle	svim_asm.INS.6262	6	129703472	129703474	6	129696800	129704400	E14	TTLL7
	Muscle	svim_asm.DEL.6476	6	147101913	147102231	6	147101400	147102400	E14	DNAJC6
	Muscle	svim_asm.INS.6405	6	147436614	147436616	6	147435800	147437400	E10	JAK1
	Muscle	svim_asm.INS.6420	6	148877706	148877708	6	148877600	148878000	E8	EFCAB7
	Muscle	svim_asm.INS.6421	6	148888610	148888612	6	148888600	148889200	E9	EFCAB7
	Muscle	svim_asm.DEL.6494	6	148895907	148896200	6	148895800	148896600	E10	EFCAB7
	Muscle	svim_asm.DEL.6495	6	148911858	148911982	6	148911800	148914000	E1	EFCAB7
	Muscle	svim_asm.DEL.6521	6	150599997	150600395	6	150599600	150600000	E9	PATJ
	Muscle	svim_asm.DEL.6521	6	150599997	150600395	6	150600000	150600600	E8	PATJ
	Muscle	svim_asm.DEL.6573	6	155727018	155727324	6	155725800	155727600	E10	PRKAA2
	Muscle	svim_asm.INS.6596	6	166491631	166491633	6	166490600	166494800	E11	PTCH2
	Muscle	svim_asm.DEL.6680	6	166503052	166503296	6	166502600	166515000	E11	PTCH2
	Muscle	svim_asm.INS.6604	6	167809028	167809030	6	167808800	167809600	E1	HYI
	Muscle	svim_asm.INS.6706	7	10310399	10310401	7	10307200	10310600	E14	CD83
	Muscle	svim_asm.INS.6765	7	16478310	16478312	7	16478000	16479000	E8	CDKAL1
	Muscle	svim_asm.INS.6794	7	20824650	20824652	7	20823200	20826400	E10	H2AC8
	Muscle	svim_asm.INS.6815	7	22922370	22922372	7	22918800	22937800	E14	ENSSSCG00000041364
	Muscle	svim_asm.INS.6816	7	22956336	22956338	7	22955800	22956400	E1	ENSSSCG00000041364
	Muscle	svim_asm.DEL.6905	7	24225219	24231092	7	24225200	24226200	E3	ENSSSCG00000001437, NOTCH4
	Muscle	svim_asm.DEL.6905	7	24225219	24231092	7	24226200	24226400	E1	ENSSSCG00000001437, NOTCH4
	Muscle	svim_asm.DEL.6905	7	24225219	24231092	7	24226400	24226600	E3	ENSSSCG00000001437, NOTCH4
	Muscle	svim_asm.DEL.6905	7	24225219	24231092	7	24226600	24227200	E1	ENSSSCG00000001437, NOTCH4
	Muscle	svim_asm.DEL.6905	7	24225219	24231092	7	24227200	24228000	E3	ENSSSCG00000001437, NOTCH4
	Muscle	svim_asm.DEL.6905	7	24225219	24231092	7	24228000	24229000	E1	ENSSSCG00000001437, NOTCH4
	Muscle	svim_asm.DEL.6905	7	24225219	24231092	7	24229000	24230000	E3	ENSSSCG00000001437, NOTCH4
	Muscle	svim_asm.DEL.6905	7	24225219	24231092	7	24230000	24230200	E6	ENSSSCG00000001437, NOTCH4
	Muscle	svim_asm.DEL.6905	7	24225219	24231092	7	24230200	24230400	E8	ENSSSCG00000001437, NOTCH4
	Muscle	svim_asm.DEL.6905	7	24225219	24231092	7	24230400	24231400	E7	ENSSSCG00000001437, NOTCH4
	Muscle	svim_asm.DEL.7061	7	38271125	38271414	7	38268200	38271600	E14	DNPH1
	Muscle	svim_asm.INS.7120	7	48735905	48735907	7	48723000	48742600	E14	MTHFS
	Muscle	svim_asm.INS.7128	7	49343609	49343611	7	49342800	49344800	E14	ARNT2
	Muscle	svim_asm.INS.7132	7	49419768	49419770	7	49412800	49420600	E13	ARNT2
	Muscle	svim_asm.INS.7133	7	49424087	49424089	7	49421800	49427200	E14	ARNT2
	Muscle	svim_asm.INS.7149	7	51889865	51889867	7	51889800	51890000	E9	BTBD1
	Muscle	svim_asm.DEL.7400	7	75144933	75145263	7	75144000	75146200	E11	PSME1
	Muscle	svim_asm.INS.7376	7	89015957	89015959	7	89015400	89016800	E11	GPX2
	Muscle	svim_asm.DEL.7513	7	89067543	89067593	7	89067000	89069600	E8	FNTB
	Muscle	svim_asm.INS.7378	7	89092131	89092133	7	89089000	89093800	E8	FNTB
	Muscle	svim_asm.INS.7380	7	89242340	89242342	7	89238600	89245600	E14	FUT8
	Muscle	svim_asm.DEL.7700	7	111103621	111104173	7	111102800	111103800	E8	FOXN3
	Muscle	svim_asm.INS.7567	7	111202204	111202206	7	111201400	111202800	E10	FOXN3
	Muscle	svim_asm.INS.7570	7	111309471	111309473	7	111303600	111310000	E10	FOXN3
	Muscle	svim_asm.INS.7572	7	111429303	111429305	7	111429000	111433400	E8	FOXN3
	Muscle	svim_asm.DEL.7753	7	116595072	116595387	7	116594600	116595600	E14	CLMN
	Muscle	svim_asm.INS.7622	7	117445712	117445714	7	117440600	117450000	E14	BDKRB2
	Muscle	svim_asm.DEL.7816	8	3045062	3046776	8	3039200	3050400	E11	ABLIM2
	Muscle	svim_asm.DEL.8100	8	33611151	33611437	8	33610000	33612800	E10	ATP8A1
	Muscle	svim_asm.INS.8018	8	39109472	39109474	8	39105000	39109600	E11	ENSSSCG00000008832
	Muscle	svim_asm.INS.8019	8	39109474	39109476	8	39105000	39109600	E11	ENSSSCG00000008832
	Muscle	svim_asm.DEL.8184	8	40267861	40267911	8	40267200	40268000	E11	LNX1
	Muscle	svim_asm.INS.8813	9	816014	816016	9	810200	825000	E14	STK33
	Muscle	svim_asm.DEL.8922	9	926937	927006	9	926200	927200	E13	STK33
	Muscle	svim_asm.DEL.8926	9	1260183	1260606	9	1251800	1261400	E13	TUB
	Muscle	svim_asm.INS.8820	9	1281828	1281830	9	1278800	1282600	E13	TUB
	Muscle	svim_asm.INS.8919	9	6699087	6699089	9	6697800	6699600	E14	ENSSSCG00000050958
	Muscle	svim_asm.DEL.9071	9	8731632	8733294	9	8733000	8734400	E8	PGM2L1
	Muscle	svim_asm.INS.8977	9	8734389	8734391	9	8733000	8734400	E8	PGM2L1
	Muscle	svim_asm.DEL.9076	9	9039148	9039322	9	9037600	9042400	E11	CHRDL2
	Muscle	svim_asm.INS.8987	9	9055076	9055078	9	9053800	9057000	E13	CHRDL2
	Muscle	svim_asm.INS.8994	9	9470819	9470821	9	9470400	9473400	E11	SLCO2B1
	Muscle	svim_asm.INS.8998	9	9637332	9637334	9	9636400	9638600	E6	KLHL35
	Muscle	svim_asm.DEL.9086	9	9650549	9650615	9	9642400	9666000	E11	ENSSSCG00000014853, KLHL35
	Muscle	svim_asm.INS.8999	9	9650385	9650387	9	9642400	9666000	E11	ENSSSCG00000014853, KLHL35
	Muscle	svim_asm.INS.9064	9	12832906	12832908	9	12832200	12833800	E10	ENSSSCG00000042328
	Muscle	svim_asm.INS.9187	9	22899282	22899284	9	22895400	22903400	E14	FOLH1
	Muscle	svim_asm.INS.9351	9	36991453	36991455	9	36986800	36997800	E14	EXPH5
	Muscle	svim_asm.DEL.9420	9	38296299	38296807	9	38296200	38296400	E7	RDX
	Muscle	svim_asm.DEL.9420	9	38296299	38296807	9	38296400	38297200	E10	RDX
	Muscle	svim_asm.INS.9365	9	38360387	38360389	9	38360000	38360400	E11	RDX
	Muscle	svim_asm.INS.9366	9	38552917	38552919	9	38539800	38566200	E14	ARHGAP20
	Muscle	svim_asm.DEL.9477	9	46784930	46785116	9	46784800	46786000	E14	NECTIN1
	Muscle	svim_asm.INS.9573	9	91001427	91001429	9	91000800	91001600	E8	ENSSSCG00000015383
	Muscle	svim_asm.INS.9603	9	102937515	102937517	9	102937400	102937600	E8	FAM185A
	Muscle	svim_asm.DEL.9759	9	106173981	106174059	9	106173800	106174800	E14	NAMPT
	Muscle	svim_asm.INS.9682	9	113786824	113786826	9	113786400	113787000	E7	MYOG
	Muscle	svim_asm.DEL.9856	9	113881478	113881539	9	113881400	113881800	E1	MYBPH
	Muscle	svim_asm.DEL.9944	9	121513735	121514175	9	121513600	121514400	E9	TOR1AIP1
	Muscle	svim_asm.DEL.10093	9	133346928	133347216	9	133334400	133348000	E11	LAMB3
	Muscle	svim_asm.INS.9960	9	134665452	134665454	9	134662200	134666600	E7	PLXNA2
	Muscle	svim_asm.INS.17342	X	20635432	20635434	X	20635200	20635600	E6	PCYT1B
	Muscle	svim_asm.DEL.17470	X	39130438	39180048	X	39143400	39143600	E2	MAOB
	Muscle	svim_asm.DEL.17470	X	39130438	39180048	X	39143600	39144600	E1	MAOB
	Muscle	svim_asm.DEL.17470	X	39130438	39180048	X	39144600	39144800	E2	MAOB
	Muscle	svim_asm.DEL.17470	X	39130438	39180048	X	39144800	39145400	E11	MAOB
	Muscle	svim_asm.DEL.17470	X	39130438	39180048	X	39156800	39157200	E8	MAOB
	Muscle	svim_asm.DEL.17470	X	39130438	39180048	X	39157200	39158000	E6	MAOB
	Muscle	svim_asm.DEL.17470	X	39130438	39180048	X	39158000	39158200	E9	MAOB
	Muscle	svim_asm.DEL.17470	X	39130438	39180048	X	39158200	39159400	E10	MAOB
	Muscle	svim_asm.DEL.17470	X	39130438	39180048	X	39159400	39159800	E7	MAOB
	Muscle	svim_asm.DEL.17470	X	39130438	39180048	X	39161400	39164800	E8	MAOB
	Muscle	svim_asm.DEL.17506	X	53609702	53609995	X	53609600	53610200	E2	AR
	Muscle	svim_asm.DEL.17581	X	87322226	87326013	X	87321000	87322800	E6	RIPPLY1
	Muscle	svim_asm.DEL.17581	X	87322226	87326013	X	87322800	87323000	E8	RIPPLY1
	Muscle	svim_asm.DEL.17598	X	91345656	91368856	X	91345600	91346000	E11	DCX
	Muscle	svim_asm.DEL.17674	X	106236667	106242633	X	106238800	106240200	E14	APLN
	Muscle	svim_asm.DEL.17674	X	106236667	106242633	X	106240200	106242800	E13	APLN
